# Supplementary material for: Transcriptomic and metabolomic analyses of the ovaries of Taihe black-bone silky fowls at the peak egg-laying and nesting period
Source: Front Genet. 2023 Oct 9;14:1222087. doi: 10.3389/fgene.2023.1222087 (PMC10591096; doi:10.3389/fgene.2023.1222087)
Supplement: Supplementary file 1 [file Table1.XLS]

gene_id	NP17	NP18	NP20	NP21	PP9	PP10	PP11	PP12	NP	PP	log2FoldChange	pvalue	padj	gene_name	gene_chr	gene_start	gene_end	gene_strand	gene_length	gene_biotype	gene_description	tf_family
ENSGALG00000007171	35.84055025	49.88623765	26.9168639	32.99541338	70.58872831	90.82000309	150.0594964	141.4486222	36.40976629	113.2292125	-1.633775307	3.07E-05	0.377273025	-	14	9474126	9492269	-	3140	protein_coding	- && sp|P33076|C2TA_HUMAN MHC class II transactivator OS=Homo sapiens OX=9606 GN=CIITA PE=1 SV=3 && -	NACHT
ENSGALG00000050829	64.26581424	43.75985759	75.85661643	109.068172	17.35788401	17.4301016	30.6939879	18.48476313	73.23761506	20.99168416	1.798191407	3.33E-05	0.377273025	-	31	2169670	2177485	-	4912	lncRNA	- && - && -	-
ENSGALG00000011270	63.0299332	47.26064619	68.51565355	37.57810968	186.307955	116.5064686	162.848658	97.24592775	54.09608565	140.7272524	-1.384284165	0.0001119	0.64881866	KERA	1	44000044	44009051	-	2973	protein_coding	- && sp|O42235|KERA_CHICK Keratocan OS=Gallus gallus OX=9031 GN=KERA PE=1 SV=1 && -	-
ENSGALG00000045238	17.3023346	14.00315443	7.340962881	10.99847113	30.08699895	44.95131466	34.95704177	40.98795302	12.41123076	37.7458271	-1.607242903	0.000155483	0.64881866	-	19	39927	42416	-	1933	protein_coding	- && sp|O93526|FGL1L_CHICK Fibrinogen-like protein 1-like protein OS=Gallus gallus OX=9031 PE=1 SV=2 && -	Fibrinogen_C
novel.1633	131.0033906	12.25276012	41.59878966	145.7297424	5.785961337	18.34747537	0.852610775	3.214741413	82.64617069	7.050197224	3.555283614	0.000162989	0.64881866	-	KZ626837.1	1459810	1464359	-	1190	-	- && - && -	-
ENSGALG00000019553	1.235881043	70.89096929	2.446987627	10.08193186	67.11715151	9.173737686	521.7977943	2366.853365	21.16394246	741.2355122	-5.12410982	0.000171789	0.64881866	SERPINB10B	2	67656284	67662678	-	2120	protein_coding	- && sp|O73790|SPB10_CHICK Heterochromatin-associated protein MENT OS=Gallus gallus OX=9031 GN=SERPINB10 PE=1 SV=1 && -	Serpin
ENSGALG00000032614	1.235881043	0	0	0.91653926	4.62876907	0.917373769	23.8731017	97.24592775	0.538105076	31.66629307	-5.912302717	0.000201035	0.650807123	AT2	1	196989275	196990942	-	1403	protein_coding	- && sp|P55807|NRT2_CHICK NAD(P)(+)--arginine ADP-ribosyltransferase 2 OS=Gallus gallus OX=9031 PE=2 SV=1 && -	-
ENSGALG00000051932	1.235881043	3.500788607	1.223493813	0.91653926	1.157192267	64.2161638	60.53536502	8.840538886	1.719175681	33.68731499	-4.265945176	0.000266583	0.755129599	-	2	135586323	135591415	+	1868	lncRNA	- && - && -	-
ENSGALG00000024272	18.53821565	301.9430173	4.893975254	38.49464894	841.2787784	55.04242612	1272.947887	4524.748539	90.96746429	1673.504408	-4.199567571	0.00041547	0.990979664	S100A12	25	3296971	3298411	-	584	protein_coding	- && sp|P28318|M126_CHICK Protein MRP-126 OS=Gallus gallus OX=9031 PE=2 SV=1 && -	-
ENSGALG00000039224	3.707643129	1.750394303	0	0	12.72911494	9.173737686	23.8731017	12.85896565	1.364509358	14.65872999	-3.474481128	0.000437306	0.990979664	HHLA1	2	141378615	141394013	-	2240	protein_coding	- && sp|C9JL84|HHLA1_HUMAN HERV-H LTR-associating protein 1 OS=Homo sapiens OX=9606 GN=HHLA1 PE=2 SV=1 && -	-
ENSGALG00000035351	22.24585878	14.00315443	6.117469067	12.83154965	3.471576802	0.917373769	0	0	13.79950798	1.097237643	3.80893496	0.000510134	0.999909492	-	1	141461074	141463479	+	1914	protein_coding	- && sp|H2QII6|RBP2_PANTR E3 SUMO-protein ligase RanBP2 OS=Pan troglodytes OX=9598 GN=RANBP2 PE=1 SV=1 && -	zf-RanBP
ENSGALG00000051055	29.66114503	69.14057498	58.72770304	63.24120897	163.1641097	185.3095013	98.90284989	110.9085788	55.19265801	139.5712599	-1.330919721	0.000587082	0.999909492	MAPK8IP2	1	712929	719488	-	3347	protein_coding	- && sp|Q9ERE9|JIP2_MOUSE C-Jun-amino-terminal kinase-interacting protein 2 OS=Mus musculus OX=10090 GN=Mapk8ip2 PE=1 SV=1 && -	PID
ENSGALG00000048161	17.3023346	13.12795728	14.68192576	18.33078521	34.71576802	33.94282944	38.36748487	42.59532372	15.86075071	37.40535151	-1.243042204	0.000654689	0.999909492	-	3	81087303	81091366	-	2346	lncRNA	- && - && -	-
ENSGALG00000054904	19.77409669	43.75985759	30.58734534	21.08040299	65.95995924	77.05939656	71.6193051	61.08008685	28.80042565	68.92968694	-1.249971282	0.000699145	0.999909492	-	1	731744	734964	+	2939	protein_coding	- && sp|Q9ERE9|JIP2_MOUSE C-Jun-amino-terminal kinase-interacting protein 2 OS=Mus musculus OX=10090 GN=Mapk8ip2 PE=1 SV=1 && -	-
ENSGALG00000005460	37.07643129	35.88308322	30.58734534	41.24426672	59.01680564	84.39838671	71.6193051	143.8596782	36.19778164	89.72354392	-1.311084638	0.000767676	0.999909492	SLCO4A1	20	8179858	8205178	+	4142	protein_coding	- && sp|Q96BD0|SO4A1_HUMAN Solute carrier organic anion transporter family member 4A1 OS=Homo sapiens OX=9606 GN=SLCO4A1 PE=1 SV=2 && -	-
ENSGALG00000019552	242.2326844	41.13426613	276.5096018	3530.509231	42.81611389	158.705662	81.85063439	102.8717252	1022.596446	96.56103387	3.404315032	0.000951674	0.999909492	SERPINB10	2	67665297	67674062	-	2064	protein_coding	- && sp|P05120|PAI2_HUMAN Plasminogen activator inhibitor 2 OS=Homo sapiens OX=9606 GN=SERPINB2 PE=1 SV=2 && -	Serpin
ENSGALG00000052320	23.48173982	12.25276012	15.90541957	23.83002077	5.785961337	6.42161638	0.852610775	1.607370707	18.86748507	3.6668898	2.402259949	0.000982762	0.999909492	-	25	1985047	1986921	-	278	lncRNA	- && - && -	-
ENSGALG00000003212	23.48173982	42.88466043	8.564456694	10.08193186	194.4083009	6.42161638	111.6920115	401.8426766	21.2531972	178.5911514	-3.06737695	0.001042086	0.999909492	TSPO2	26	4698648	4703751	+	1961	protein_coding	- && sp|E2RDM9|TSPO2_CANLF Translocator protein 2 OS=Canis lupus familiaris OX=9615 GN=TSPO2 PE=1 SV=1 && -	-
ENSGALG00000035762	3.707643129	8.751971517	1.223493813	10.99847113	11.57192267	2.752121306	63.94580812	249.9461449	6.170394896	82.05399924	-3.717904022	0.001140097	0.999909492	-	28	2847048	2850872	-	2308	protein_coding	- && sp|Q6IE59|PRS57_RAT Serine protease 57 OS=Rattus norvegicus OX=10116 GN=Prss57 PE=2 SV=2 && -	Trypsin
ENSGALG00000044661	71.6811005	53.38702625	25.69337008	85.23815122	352.9436416	52.29030481	232.7627416	277.2714469	58.99991201	228.8170337	-1.953210384	0.001212185	0.999909492	-	28	1374946	1377025	-	1099	protein_coding	- && sp|P80219|DDN1_BOVIN Duodenase-1 OS=Bos taurus OX=9913 GN=BDMD1 PE=1 SV=2 && -	Trypsin
ENSGALG00000046904	19.77409669	7.876774365	53.83372779	26.57963855	10.41473041	1.834747537	2.557832325	3.214741413	27.01605935	4.50551292	2.619030421	0.001344598	0.999909492	-	1	48172580	48173552	-	297	protein_coding	- && sp|P68432|H31_BOVIN Histone H3.1 OS=Bos taurus OX=9913 PE=1 SV=2 && -	Histone
ENSGALG00000022815	13.59469147	460.3537018	26.9168639	32.99541338	369.1443333	74.30727526	1419.59694	6510.655047	133.4651676	2093.425899	-3.970222567	0.00135024	0.999909492	AvBD1	3	107430692	107459717	-	578	protein_coding	- && - && -	-
ENSGALG00000033908	16.06645356	33.25749176	26.9168639	27.49617781	49.7592675	44.95131466	72.47191587	93.22750098	25.93424676	65.10249975	-1.322542623	0.001417229	0.999909492	SLC10A4	4	66445833	66452314	-	1725	protein_coding	- && sp|Q3UEZ8|NTCP4_MOUSE Sodium/bile acid cotransporter 4 OS=Mus musculus OX=10090 GN=Slc10a4 PE=2 SV=1 && -	-
ENSGALG00000054746	103.8140076	70.89096929	55.0572216	61.40813045	314.7562967	96.3242457	190.1322028	161.540756	72.79258224	190.6883753	-1.389160396	0.001452948	0.999909492	-	18	9173797	9174466	+	492	protein_coding	- && - && -	-
novel.413	460.9836291	210.0473164	486.9505377	235.5505899	188.6223396	136.6886915	128.744227	65.90219897	348.3830183	129.9893643	1.423306638	0.001517185	0.999909492	-	15	11734074	11740631	+	4004	-	- && P03365.2 RecName: Full=Pol polyprotein; Contains: RecName: Full=Reverse transcriptase/ribonuclease H; Short=RT; Contains: RecName: Full=Integrase; Short=IN && PF00075:RNase H|PF00665:Integrase core domain	rve
novel.388	6.179405215	57.76301201	13.45843195	0	1.157192267	0.917373769	0.852610775	0.803685353	19.35021229	0.932715541	4.392381288	0.001696785	0.999909492	-	14	12163749	12166293	-	1855	-	- && - && -	-
novel.438	6.179405215	17.50394303	8.564456694	11.91501039	27.77261442	32.1080819	46.89359262	24.91424595	11.04070383	32.92213372	-1.550735745	0.001856583	0.999909492	-	16	527473	529442	+	1695	-	- && - && -	-
ENSGALG00000005541	262.0067811	300.192623	231.2403307	502.2635147	192.0939164	106.4153572	132.1546701	167.1665535	323.9258124	149.4576243	1.118424346	0.001892895	0.999909492	GJB1	4	2316360	2318850	-	1073	protein_coding	- && sp|P28230|CXB1_MOUSE Gap junction beta-1 protein OS=Mus musculus OX=10090 GN=Gjb1 PE=1 SV=3 && -	Connexin
novel.94	108.7575318	21.00473164	81.9740855	0	0	0	0	0	52.93408723	0	8.282907918	0.001904856	0.999909492	-	1	182959665	182961972	+	2308	-	- && - && -	-
ENSGALG00000036836	76.62462467	109.399644	118.6788999	168.6432239	195.5654932	256.8646552	233.6153523	230.6576964	118.3365981	229.1757993	-0.95067685	0.001930968	0.999909492	SOSTDC1	2	28399735	28403638	-	1777	protein_coding	- && sp|Q6VYA3|SOSD1_CHICK Sclerostin domain-containing protein 1 OS=Gallus gallus OX=9031 GN=SOSTDC1 PE=1 SV=1 && -	-
ENSGALG00000008554	61.79405215	37.63347752	41.59878966	35.74503116	24.30103761	16.51272783	5.11566465	12.85896565	44.19283762	14.69709894	1.602954004	0.00193902	0.999909492	IL17REL	1	20198062	20240989	-	2454	protein_coding	- && sp|Q6ZVW7|I17EL_HUMAN Putative interleukin-17 receptor E-like OS=Homo sapiens OX=9606 GN=IL17REL PE=2 SV=2 && -	-
ENSGALG00000048366	0	4.375985759	0	2.749617781	1.157192267	36.69495074	26.43093402	30.54004342	1.781400885	23.70578011	-3.659245534	0.002186151	0.999909492	-	2	23424717	23426539	+	1102	lncRNA	- && - && -	-
novel.671	19.77409669	158.4106845	25.69337008	102.6523972	452.4621765	57.79454742	356.3913039	971.6555921	76.6326371	459.575905	-2.581100643	0.002191765	0.999909492	-	20	5169821	5171495	+	898	-	- && - && PF00095:WAP-type (Whey Acidic Protein) 'four-disulfide core'	-
ENSGALG00000049191	1.235881043	13.12795728	20.79939483	20.16386373	5.785961337	64.2161638	201.2161429	143.0559929	13.83177422	103.5685652	-2.902056289	0.002255345	0.999909492	-	2	128242198	128253983	-	2727	protein_coding	- && sp|Q8NE09|RGS22_HUMAN Regulator of G-protein signaling 22 OS=Homo sapiens OX=9606 GN=RGS22 PE=1 SV=3 && -	-
ENSGALG00000046732	1.235881043	0.875197152	0	1.833078521	0	32.1080819	23.02049092	12.0552803	0.986039179	16.79596328	-4.059478035	0.002387273	0.999909492	-	1	36213709	36216217	-	1675	lncRNA	- && - && -	-
ENSGALG00000005022	1.235881043	5.25118291	0	2.749617781	10.41473041	3.669495074	17.90482627	65.90219897	2.309170434	24.47281268	-3.355825445	0.002421513	0.999909492	GP9	12	5515883	5519044	-	1318	protein_coding	- && - && -	-
ENSGALG00000013481	12.35881043	30.63190031	11.01144432	27.49617781	74.06030511	37.61232451	42.63053875	97.24592775	20.37458322	62.88727403	-1.608744211	0.002482014	0.999909492	IKZF3	27	7069465	7091251	-	2634	protein_coding	- && sp|A2VDW9|IKZF3_BOVIN Zinc finger protein Aiolos OS=Bos taurus OX=9913 GN=IKZF3 PE=2 SV=1 && -	-
novel.608	17.3023346	26.25591455	29.36385152	29.32925633	9.257538139	40.36444582	388.7905134	214.5839893	25.56283925	163.2491217	-2.674938284	0.002516161	0.999909492	-	2	31732751	31737330	-	3199	-	- && - && -	-
ENSGALG00000043603	4.943524172	17.50394303	7.340962881	11.91501039	141.1774566	16.51272783	12.78916162	67.50956968	10.42586012	59.49722894	-2.495123465	0.002593399	0.999909492	CCL5	19	582380	583600	-	332	protein_coding	- && sp|O97919|CCL5_BOVIN C-C motif chemokine 5 OS=Bos taurus OX=9913 GN=CCL5 PE=3 SV=2 && -	-
ENSGALG00000055003	7.415286258	31.50709746	7.340962881	0	0	0	0	0.803685353	11.56583665	0.200921338	5.37224549	0.002743945	0.999909492	-	2	98680630	98683712	-	2505	lncRNA	- && - && -	-
ENSGALG00000050856	80.3322678	7.876774365	162.7246772	1.833078521	0	9.173737686	7.673496974	2.41105606	63.19169947	4.81457268	3.701651046	0.002898756	0.999909492	-	3	43584185	43587238	-	3054	protein_coding	- && sp|Q7SVK7|POL_MLVBM Gag-pol polyprotein OS=Murine leukemia virus (strain BM5 eco) OX=31687 GN=gag-pol PE=3 SV=2 && -	RVT_1
ENSGALG00000014264	3.707643129	12.25276012	4.893975254	8.248853344	2.314384535	95.40687193	68.208862	27.32530201	7.275807963	48.31385512	-2.717225183	0.002973261	0.999909492	NSUN7	4	68814202	68825528	-	2166	protein_coding	- && sp|Q8NE18|NSUN7_HUMAN Putative methyltransferase NSUN7 OS=Homo sapiens OX=9606 GN=NSUN7 PE=2 SV=4 && -	-
ENSGALG00000002988	91.45519719	43.75985759	486.9505377	73.32314083	67.11715151	24.76909175	17.0522155	29.73635807	173.8721833	34.66870421	2.329445059	0.003199033	0.999909492	-	8	4633303	4636689	-	1811	pseudogene	- && sp|Q60HD7|SERA_MACFA D-3-phosphoglycerate dehydrogenase OS=Macaca fascicularis OX=9541 GN=PHGDH PE=2 SV=4 && -	2-Hacid_dh_C
ENSGALG00000004804	16.06645356	112.0252354	22.02288864	116.4004861	33.55857575	144.9450554	370.0330763	1499.676869	66.62876592	512.0533942	-2.939726923	0.003219952	0.999909492	-	20	6579828	6656826	+	2089	protein_coding	- && sp|A6QP57|TGM3_BOVIN Protein-glutamine gamma-glutamyltransferase E OS=Bos taurus OX=9913 GN=TGM3 PE=2 SV=1 && -	Transglut_core
ENSGALG00000042257	4.943524172	2.625591455	28.14035771	7.332314083	2.314384535	0	0	0	10.76044685	0.578596134	4.489971878	0.003410976	0.999909492	MYH1F	18	407275	424203	-	5938	protein_coding	- && sp|P02565|MYH1B_CHICK Myosin-1B OS=Gallus gallus OX=9031 GN=MYH1B PE=2 SV=3 && -	Myosin_head
ENSGALG00000043254	4.943524172	32.38229461	2.446987627	0	34.71576802	0.917373769	311.2029329	1488.425274	9.943201603	458.8153372	-5.523114914	0.003458899	0.999909492	EPX	19	615901	627255	-	3228	protein_coding	- && sp|P05164|PERM_HUMAN Myeloperoxidase OS=Homo sapiens OX=9606 GN=MPO PE=1 SV=1 && -	An_peroxidase
ENSGALG00000026137	23.48173982	52.5118291	2.446987627	504.0965932	26.61542215	3.669495074	3.4104431	20.09213383	145.6342874	13.44687354	3.442183143	0.004415433	0.999909492	CDKN2B	Z	78858726	78862135	-	1898	protein_coding	- && sp|Q2KJD8|CDN2B_BOVIN Cyclin-dependent kinase 4 inhibitor B OS=Bos taurus OX=9913 GN=CDKN2B PE=2 SV=1 && -	-
ENSGALG00000049738	0	0.875197152	3.67048144	1.833078521	3.471576802	16.51272783	10.2313293	13.66265101	1.594689278	10.96957124	-2.810578782	0.004509736	0.999909492	-	3	49625359	49630995	+	2476	lncRNA	- && - && -	-
ENSGALG00000007038	338.6314058	191.6681762	1287.115492	222.7190403	92.57538139	102.7458621	189.279592	185.6513166	510.0335285	142.563038	1.837441204	0.004598867	0.999909492	ASTN2	17	3593160	3854597	-	3960	protein_coding	- && sp|O75129|ASTN2_HUMAN Astrotactin-2 OS=Homo sapiens OX=9606 GN=ASTN2 PE=1 SV=2 && -	-
ENSGALG00000053952	0	0	3.67048144	1.833078521	4.62876907	11.92585899	9.378718524	17.68107777	1.37588999	10.90360609	-3.039846728	0.004754774	0.999909492	-	1	75150800	75156525	+	816	lncRNA	- && - && -	-
ENSGALG00000039724	77.86050571	84.01892656	69.73914737	58.65851267	143.4918412	92.65475063	121.07073	155.1112732	72.56927308	128.0821488	-0.819621669	0.004802247	0.999909492	RHOF	15	5914102	5923066	-	3321	protein_coding	- && sp|Q9HBH0|RHOF_HUMAN Rho-related GTP-binding protein RhoF OS=Homo sapiens OX=9606 GN=RHOF PE=1 SV=1 && -	Ras
ENSGALG00000032645	11.12292939	1.750394303	7.340962881	7.332314083	0	0.917373769	0	0.803685353	6.886650164	0.43026478	3.893091848	0.004812241	0.999909492	H2A-VIII	1	48169497	48170081	-	585	protein_coding	- && sp|P02263|H2A4_CHICK Histone H2A-IV OS=Gallus gallus OX=9031 PE=1 SV=2 && -	Histone
ENSGALG00000013073	63.0299332	29.75670316	40.37529584	50.40965932	153.9065716	81.64626541	94.63979602	70.72431109	45.89289788	100.229236	-1.127695969	0.004980965	0.999909492	UPP1	2	79940291	79950017	+	2128	protein_coding	- && sp|P52624|UPP1_MOUSE Uridine phosphorylase 1 OS=Mus musculus OX=10090 GN=Upp1 PE=1 SV=2 && -	-
ENSGALG00000054242	0	37.63347752	2.446987627	59.57505193	0	0.917373769	0	3.214741413	24.91387927	1.033028795	4.550123629	0.005114425	0.999909492	-	4	52364823	52374750	+	1377	lncRNA	- && - && -	-
ENSGALG00000001894	4.943524172	10.50236582	4.893975254	8.248853344	28.92980668	6.42161638	23.8731017	59.47271614	7.147179648	29.67431023	-2.03821951	0.005663173	0.999909492	-	21	2571445	2579572	-	2409	protein_coding	- && sp|Q8K4I3|ARHG6_MOUSE Rho guanine nucleotide exchange factor 6 OS=Mus musculus OX=10090 GN=Arhgef6 PE=1 SV=1 && -	-
ENSGALG00000008635	16.06645356	54.26222341	107.6674556	124.6493394	45.13049843	252.2777864	598.532764	444.4380004	75.66136799	335.0947623	-2.146603099	0.005865617	0.999909492	-	1	20505033	20508744	-	1254	protein_coding	- && sp|Q9WU66|SFRP5_MOUSE Secreted frizzled-related protein 5 OS=Mus musculus OX=10090 GN=Sfrp5 PE=2 SV=1 && -	Fz
ENSGALG00000010707	7.415286258	8.751971517	9.787950507	10.99847113	18.51507628	20.18222291	22.16788015	28.12898736	9.238419852	22.24854168	-1.267911192	0.005908779	0.999909492	GPR68	5	44424073	44441557	-	2996	protein_coding	- && sp|Q8BFQ3|OGR1_MOUSE Ovarian cancer G-protein coupled receptor 1 OS=Mus musculus OX=10090 GN=Gpr68 PE=2 SV=1 && -	7tm_1
ENSGALG00000015235	4.943524172	7.001577214	9.787950507	4.582696302	37.03015256	15.59535407	7.673496974	38.57689696	6.578937049	24.71897514	-1.913205825	0.005941298	0.999909492	XCL1	1	85121273	85126277	+	1890	protein_coding	- && - && -	-
ENSGALG00000005619	391.7742907	164.5370645	331.5668234	837.716884	244.1675684	145.8624292	148.3542748	90.01275957	431.3987657	157.099258	1.459088207	0.006661868	0.999909492	F3	8	13932222	13939362	+	2617	protein_coding	- && sp|Q9JLU8|TF_CAVPO Tissue factor OS=Cavia porcellus OX=10141 GN=F3 PE=2 SV=1 && -	-
ENSGALG00000010402	1399.017341	1091.370848	1453.51065	2747.784703	886.4092768	954.0687193	621.5532549	941.1155487	1672.920886	850.7866999	0.975686879	0.006719634	0.999909492	HPGDS	4	37170329	37196424	-	1735	protein_coding	- && sp|O73888|HPGDS_CHICK Hematopoietic prostaglandin D synthase OS=Gallus gallus OX=9031 GN=HPGDS PE=1 SV=3 && -	GST_N
ENSGALG00000053815	12.35881043	15.75354873	14.68192576	29.32925633	33.55857575	33.02545567	62.24058657	43.39900908	18.03088531	43.05590677	-1.246001937	0.00672785	0.999909492	-	20	11543521	11577455	+	2453	lncRNA	- && - && -	-
ENSGALG00000026011	0	13.12795728	2.446987627	12.83154965	1.157192267	43.11656712	167.9643227	59.47271614	7.101623637	67.92769955	-3.2400733	0.007085766	0.999909492	GALR1	2	90395819	90410898	-	1872	protein_coding	- && sp|P56479|GALR1_MOUSE Galanin receptor type 1 OS=Mus musculus OX=10090 GN=Galr1 PE=2 SV=1 && -	7tm_1
ENSGALG00000047342	0	0	0	0.91653926	5.785961337	1.834747537	7.673496974	4.82211212	0.229134815	5.029079492	-3.981702241	0.007089574	0.999909492	-	2	110741632	110753386	+	1419	lncRNA	- && - && -	-
novel.1036	19.77409669	2.625591455	94.20902363	1.833078521	3.471576802	5.504242612	0	0.803685353	29.61044757	2.444876192	3.612480404	0.007282284	0.999909492	-	3	101817395	101845336	-	3514	-	- && - && -	-
ENSGALG00000051310	0	3.500788607	1.223493813	3.666157042	2.314384535	22.93434422	20.4626586	11.25159495	2.097609865	14.24074557	-2.70561724	0.007300783	0.999909492	-	1	166086451	166089222	+	1484	lncRNA	- && - && -	-
ENSGALG00000052644	1.235881043	0.875197152	4.893975254	2.749617781	3.471576802	8.256363917	28.13615557	15.27002171	2.438667807	13.7835295	-2.534756314	0.007481987	0.999909492	-	5	28422946	28426555	+	1746	lncRNA	- && - && -	-
ENSGALG00000039411	0	4.375985759	0	6.415774823	78.68907418	12.84323276	5.968275425	9.644224239	2.697940145	26.78620165	-3.253673253	0.007573333	0.999909492	COL25A1	4	37577006	37642586	+	1473	protein_coding	- && - && -	Collagen
novel.797	24.71762086	25.3807174	19.57590101	27.49617781	27.77261442	55.04242612	57.9775327	57.86534544	24.29260427	49.66447967	-1.033680994	0.007670366	0.999909492	-	25	3687026	3689555	-	2360	-	- && - && -	-
novel.1060	6.179405215	10.50236582	3.67048144	0.91653926	0	0	0.852610775	0	5.317197934	0.213152694	4.250514634	0.007691664	0.999909492	-	31	960667	963294	+	345	-	- && - && -	-
ENSGALG00000053674	196.5050858	13.12795728	97.87950507	14.66462817	25.45822988	15.59535407	6.8208862	0.803685353	80.54429409	12.16953888	2.735227789	0.007735225	0.999909492	-	2	55705457	55707115	-	1659	protein_coding	- && sp|O92956|POL_RSVSB Gag-Pol polyprotein OS=Rous sarcoma virus (strain Schmidt-Ruppin B) OX=269447 GN=gag-pol PE=1 SV=2 && -	rve
ENSGALG00000052452	35.84055025	44.63505474	75.85661643	46.74350228	11.57192267	35.77757698	6.8208862	16.07370707	50.76893093	17.56102323	1.528301689	0.007739668	0.999909492	-	1	194308712	194309570	-	642	protein_coding	- && - && -	-
ENSGALG00000053788	7.415286258	8.751971517	4.893975254	6.415774823	41.65892163	6.42161638	17.90482627	32.95109948	6.869251963	24.73411594	-1.835531707	0.007766304	0.999909492	TNFSF8	17	2970870	2989531	-	6081	protein_coding	- && - && -	-
ENSGALG00000032097	103.8140076	83.14372941	15.90541957	13.74808891	4.62876907	18.34747537	15.34699395	13.66265101	54.15281138	12.99647235	2.050579974	0.008106297	0.999909492	TBX20	2	47177036	47209228	+	1323	protein_coding	- && sp|Q8UW76|TBX20_CHICK T-box transcription factor TBX20 OS=Gallus gallus OX=9031 GN=TBX20 PE=2 SV=1 && -	T-box
ENSGALG00000047620	3.707643129	6.126380062	35.48132059	2.749617781	1.157192267	2.752121306	0.852610775	0	12.01624039	1.190481087	3.347121678	0.008114965	0.999909492	-	11	7025266	7038714	-	4521	lncRNA	- && - && -	-
ENSGALG00000005826	53.14288485	81.39333511	35.48132059	82.48853344	77.53188191	99.99374078	225.0892446	208.9581919	63.1265185	152.8932648	-1.273381812	0.008481835	0.999909492	DLEC1	2	4751686	4787893	+	5007	protein_coding	- && sp|Q9Y238|DLEC1_HUMAN Deleted in lung and esophageal cancer protein 1 OS=Homo sapiens OX=9606 GN=DLEC1 PE=1 SV=2 && -	-
ENSGALG00000007098	828.0402989	863.8195887	1194.129962	506.846211	298.555605	453.1826417	451.0310999	579.4571397	848.2090151	445.5566216	0.927625517	0.008542046	0.999909492	KIF21A	1	15477557	15560977	+	5589	protein_coding	- && sp|Q9QXL2|KI21A_MOUSE Kinesin-like protein KIF21A OS=Mus musculus OX=10090 GN=Kif21a PE=1 SV=2 && -	Kinesin
novel.1443	6.179405215	19.25433734	6.117469067	20.16386373	0	166.9620259	45.18837107	190.4734287	12.92876884	100.6559564	-2.95397711	0.008545943	0.999909492	-	6	30479387	30488623	-	4585	-	- && - && -	-
ENSGALG00000002318	4.943524172	0.875197152	1.223493813	1.833078521	21.98665308	0.917373769	13.6417724	22.50318989	2.218823415	14.76224728	-2.769013688	0.008707439	0.999909492	LVRN	Z	73044444	73078736	-	4092	protein_coding	- && sp|Q6Q4G3|AMPQ_HUMAN Aminopeptidase Q OS=Homo sapiens OX=9606 GN=LVRN PE=1 SV=4 && -	-
novel.535	0	0.875197152	0	0.91653926	0	4.586868843	19.61004782	13.66265101	0.447934103	9.464891918	-4.222765588	0.008999899	0.999909492	-	2	41500310	41501553	+	821	-	- && A6NMZ7.2 RecName: Full=Collagen alpha-6(VI) chain; Flags: Precursor && -	-
ENSGALG00000015373	21.00997773	21.87992879	29.36385152	18.33078521	97.20415046	42.19919336	64.7984189	24.1105606	22.64613581	57.07808083	-1.331806029	0.009158142	0.999909492	PDE6B	Z	53575086	53596769	-	2511	protein_coding	- && sp|P23440|PDE6B_MOUSE Rod cGMP-specific 3',5'-cyclic phosphodiesterase subunit beta OS=Mus musculus OX=10090 GN=Pde6b PE=2 SV=3 && -	GAF
ENSGALG00000027887	11.12292939	2.625591455	2.446987627	8.248853344	2.314384535	0.917373769	132.1546701	89.20907421	6.111090453	56.14887566	-3.205448197	0.00935963	0.999909492	-	Z	10370855	10387436	-	2854	protein_coding	- && sp|Q9BXJ4|C1QT3_HUMAN Complement C1q tumor necrosis factor-related protein 3 OS=Homo sapiens OX=9606 GN=C1QTNF3 PE=1 SV=1 && -	Collagen
ENSGALG00000015730	0	2.625591455	0	7.332314083	2.314384535	7.338990149	40.9253172	49.02480655	2.489476385	24.90087461	-3.27644592	0.009689164	0.999909492	TMPRSS15	1	100944153	101000642	-	3093	protein_coding	- && sp|P98074|ENTK_PIG Enteropeptidase OS=Sus scrofa OX=9823 GN=TMPRSS15 PE=1 SV=1 && -	Trypsin
ENSGALG00000011742	7.415286258	12.25276012	12.23493813	11.91501039	18.51507628	44.95131466	23.8731017	21.69950454	10.95449873	27.25974929	-1.309386149	0.009730289	0.999909492	ART4	1	48045860	48050453	+	2958	protein_coding	- && sp|Q95NE0|NAR4_PANTR Ecto-ADP-ribosyltransferase 4 OS=Pan troglodytes OX=9598 GN=ART4 PE=3 SV=1 && -	-
ENSGALG00000050618	14.83057252	7.876774365	28.14035771	57.74197341	9.257538139	10.09111145	5.968275425	4.018426766	27.1474195	7.333837946	1.902044103	0.009835858	0.999909492	-	4	12554714	12557338	-	999	lncRNA	- && - && -	-
ENSGALG00000054124	8.651167301	15.75354873	4.893975254	41.24426672	2.314384535	0.917373769	7.673496974	0.803685353	17.6357395	2.927235158	2.592351136	0.009844208	0.999909492	-	7	5535034	5542323	+	2697	lncRNA	- && - && -	-
novel.642	35.84055025	28.00630885	30.58734534	61.40813045	15.04349948	25.68646552	14.49438317	12.85896565	38.96058372	17.02082846	1.199616128	0.010156991	0.999909492	-	2	101873466	101880998	-	1923	-	- && - && -	-
ENSGALG00000047455	186.6180375	192.5433734	236.134306	170.4763024	141.1774566	128.4323276	133.0072809	136.6265101	196.4430048	134.8108938	0.54175058	0.010170107	0.999909492	-	19	2781668	2784866	-	2736	lncRNA	- && - && -	-
ENSGALG00000048155	0	0	0	0	1.157192267	7.338990149	2.557832325	5.625797473	0	4.169953054	-4.44102794	0.010255219	0.999909492	-	2	35868032	35947501	+	1414	lncRNA	- && - && -	-
ENSGALG00000023819	86.51167301	33.25749176	94.20902363	152.1455172	60.1739979	32.1080819	19.61004782	17.68107777	91.53092641	32.39330135	1.507570693	0.010346566	0.999909492	-	27	7653224	7653761	-	525	pseudogene	- && sp|A5JV83|HSPBB_DANRE Heat shock protein beta-11 OS=Danio rerio OX=7955 GN=hspb11 PE=2 SV=2 && -	-
ENSGALG00000015167	138.4186768	42.00946328	18.3524072	49.49312006	108.7760731	47.70343597	376.8539625	474.1743584	62.06841684	251.8769575	-2.023256907	0.010483118	0.999909492	PRUNE2	Z	37409069	37540076	-	10203	protein_coding	- && sp|Q8WUY3|PRUN2_HUMAN Protein prune homolog 2 OS=Homo sapiens OX=9606 GN=PRUNE2 PE=1 SV=3 && -	-
ENSGALG00000013575	85.27579197	56.88781486	249.5927379	2116.289152	83.31784325	166.9620259	40.9253172	143.0559929	627.0113743	108.5652948	2.529999785	0.010744329	0.999909492	IFI6	2	89717661	89722211	+	1638	protein_coding	- && - && -	-
ENSGALG00000006318	13.59469147	9.627168669	0	4.582696302	43.97330616	10.09111145	28.13615557	39.38058231	6.951139111	30.39528887	-2.125640383	0.010800121	0.999909492	IL21R	14	7710463	7723251	+	2518	protein_coding	- && sp|Q9HBE5|IL21R_HUMAN Interleukin-21 receptor OS=Homo sapiens OX=9606 GN=IL21R PE=1 SV=1 && -	-
novel.1106	6.179405215	7.876774365	7.340962881	8.248853344	2.314384535	0.917373769	0.852610775	2.41105606	7.411498951	1.623856285	2.210516317	0.010812159	0.999909492	-	33	2836995	2837461	+	467	-	- && - && -	-
ENSGALG00000049766	2.471762086	4.375985759	4.893975254	5.499235563	2.314384535	13.76060653	63.94580812	12.85896565	4.310239665	23.21994121	-2.427021636	0.010979261	0.999909492	-	Z	80026037	80029112	-	1649	lncRNA	- && - && -	-
ENSGALG00000009028	1087.575318	687.9049612	841.7637436	956.8669879	553.1379038	625.6489102	566.9861653	664.6477872	893.5277527	602.6051916	0.567440638	0.011060098	0.999909492	BTBD3	3	13189289	13199549	-	4076	protein_coding	- && sp|F7ASZ0|BTBD3_CALJA BTB/POZ domain-containing protein 3 OS=Callithrix jacchus OX=9483 GN=BTBD3 PE=2 SV=1 && -	BTB
novel.220	1.235881043	0.875197152	2.446987627	1.833078521	2.314384535	7.338990149	11.08394007	13.66265101	1.597786086	8.599991441	-2.466746313	0.011231134	0.999909492	-	10	2611974	2625926	-	576	-	- && - && -	-
novel.180	1.235881043	3.500788607	14.68192576	41.24426672	2.314384535	1.834747537	3.4104431	0.803685353	15.16571553	2.090815131	2.871499525	0.011278418	0.999909492	-	1	153684732	153687301	-	1774	-	- && - && -	-
ENSGALG00000051457	0	1.750394303	24.46987627	85.23815122	1.157192267	0	1.70522155	4.82211212	27.86460545	1.921131484	3.840714583	0.011293345	0.999909492	-	12	10729097	10749292	-	4032	lncRNA	- && - && -	-
ENSGALG00000046819	142.12632	63.88939207	106.4439618	93.48700456	52.07365203	56.87717365	41.77792797	66.70588432	101.4866696	54.3586595	0.894745399	0.011398351	0.999909492	-	2	98023751	98033989	-	1490	lncRNA	- && - && -	-
ENSGALG00000016655	25.9535019	17.50394303	17.12891339	24.74656003	38.18734482	41.28181959	72.47191587	30.54004342	21.33322959	45.62028093	-1.099789753	0.011579191	0.999909492	GYG2	1	129816981	129833250	-	1305	protein_coding	- && sp|O15488|GLYG2_HUMAN Glycogenin-2 OS=Homo sapiens OX=9606 GN=GYG2 PE=1 SV=2 && -	Glyco_transf_8
ENSGALG00000006797	0	15.75354873	7.340962881	8.248853344	12.72911494	55.95979988	27.2835448	36.96952625	7.835841239	33.23549647	-2.062682961	0.011698187	0.999909492	ADARB2	2	10527604	10822309	-	2595	protein_coding	- && sp|Q9JI20|RED2_MOUSE Double-stranded RNA-specific editase B2 OS=Mus musculus OX=10090 GN=Adarb2 PE=2 SV=2 && -	-
ENSGALG00000051203	3.707643129	6.126380062	1.223493813	2.749617781	12.72911494	3.669495074	8.526107749	51.43586261	3.451783696	19.09014509	-2.452550721	0.011829023	0.999909492	-	5	103145	107720	+	2252	protein_coding	- && sp|Q6L786|MRGRD_MACFA Mas-related G-protein coupled receptor member D OS=Macaca fascicularis OX=9541 GN=MRGPRD PE=2 SV=1 && -	7tm_1
ENSGALG00000035733	16.06645356	22.75512594	12.23493813	21.08040299	33.55857575	25.68646552	37.5148741	70.72431109	18.03423016	41.87105662	-1.208403202	0.012477427	0.999909492	CCR7	27	7287727	7296472	-	3510	protein_coding	- && sp|P32248|CCR7_HUMAN C-C chemokine receptor type 7 OS=Homo sapiens OX=9606 GN=CCR7 PE=1 SV=2 && -	7tm_1
ENSGALG00000010009	60.55817111	122.5276012	74.63312262	60.49159119	131.9199185	142.1929341	135.5651132	146.2707343	79.55262154	138.987175	-0.800237028	0.012961943	0.999909492	TTC29	4	31586087	31704957	-	1430	protein_coding	- && sp|Q4R6M4|TTC29_MACFA Tetratricopeptide repeat protein 29 OS=Macaca fascicularis OX=9541 GN=TTC29 PE=2 SV=1 && -	-
ENSGALG00000011889	678.4986926	603.8860347	862.5631385	415.192285	430.4755235	418.3224385	380.2644056	299.7746368	640.0350377	382.2092511	0.74354491	0.012986466	0.999909492	-	5	54228533	54333650	-	2915	protein_coding	- && sp|P24723|KPCL_HUMAN Protein kinase C eta type OS=Homo sapiens OX=9606 GN=PRKCH PE=1 SV=4 && -	Pkinase
ENSGALG00000016375	8.651167301	40.25906898	18.3524072	23.83002077	12.72911494	83.48101294	114.2498438	94.03118633	22.77316606	76.12278952	-1.734347371	0.01309524	0.999909492	PHEX	1	120317314	120408886	-	2271	protein_coding	- && sp|P70669|PHEX_MOUSE Phosphate-regulating neutral endopeptidase PHEX OS=Mus musculus OX=10090 GN=Phex PE=1 SV=1 && -	-
ENSGALG00000040648	116.172818	358.8308322	362.1541688	228.2182758	458.2481379	462.3563794	708.519554	526.4139064	266.3440237	538.8844944	-1.016209648	0.013142966	0.999909492	RGS11	14	12636579	12640641	+	1894	protein_coding	- && sp|Q9Z2H1|RGS11_MOUSE Regulator of G-protein signaling 11 OS=Mus musculus OX=10090 GN=Rgs11 PE=1 SV=2 && -	RGS
ENSGALG00000014616	231.1097551	194.2937677	275.286108	450.9373161	107.6188809	218.3349569	130.4494486	136.6265101	287.9067367	148.2574491	0.957239051	0.013317343	0.999909492	MT3	11	2122187	2123328	-	485	protein_coding	- && - && -	-
ENSGALG00000049336	1.235881043	0.875197152	2.446987627	0	2.314384535	3.669495074	12.78916162	13.66265101	1.139516455	8.10892306	-2.919056249	0.013431431	0.999909492	-	3	8460821	8463151	+	1724	lncRNA	- && - && -	-
novel.665	4.943524172	21.87992879	1.223493813	10.99847113	2.314384535	73.38990149	78.44019129	57.86534544	9.761354476	53.00245569	-2.425223393	0.013831172	0.999909492	-	20	2426158	2428775	+	2159	-	- && - && -	-
ENSGALG00000053243	49.43524172	36.75828037	47.71625872	56.82543415	84.47503552	71.55515395	98.05023912	65.09851362	47.68380374	79.79473555	-0.743492604	0.014003796	0.999909492	-	15	11088778	11091152	-	756	pseudogene	- && sp|O76054|S14L2_HUMAN SEC14-like protein 2 OS=Homo sapiens OX=9606 GN=SEC14L2 PE=1 SV=1 && -	-
novel.939	17.3023346	10.50236582	2.446987627	2.749617781	27.77261442	23.85171798	34.104431	18.48476313	8.250326458	26.05338163	-1.668797082	0.014088187	0.999909492	-	3	80663590	80677484	+	995	-	- && - && -	-
ENSGALG00000009415	260.7709001	126.0283898	56.28071542	136.5643498	639.9273239	154.1187931	370.8856871	343.1736459	144.9110888	377.0263625	-1.379525149	0.014101804	0.999909492	SMOC1	5	27925918	28047170	-	4939	protein_coding	- && sp|Q8BLY1|SMOC1_MOUSE SPARC-related modular calcium-binding protein 1 OS=Mus musculus OX=10090 GN=Smoc1 PE=2 SV=2 && -	-
ENSGALG00000040276	66.73757633	27.1311117	48.93975254	82.48853344	39.34453709	14.6779803	16.19960472	24.1105606	56.3242435	23.58317068	1.264990022	0.014113536	0.999909492	RUNX2	3	109295891	109443058	+	1482	protein_coding	- && sp|Q13950|RUNX2_HUMAN Runt-related transcription factor 2 OS=Homo sapiens OX=9606 GN=RUNX2 PE=1 SV=2 && -	Runt
novel.1367	4.943524172	5.25118291	1.223493813	9.165392604	1.157192267	23.85171798	46.89359262	32.95109948	5.145898375	26.21340059	-2.336430266	0.014269646	0.999909492	-	5	47958770	47961108	-	2339	-	- && - && -	-
novel.1070	0	0.875197152	0	0.91653926	5.785961337	1.834747537	1.70522155	17.68107777	0.447934103	6.751752049	-3.730448395	0.014288308	0.999909492	-	31	4782753	4783796	+	959	-	- && Q9QWK4.3 RecName: Full=CD5 antigen-like; AltName: Full=Apoptosis inhibitor expressed by macrophages; Short=mAIM; AltName: Full=Apoptosis inhibitory 6; AltName: Full=SP-alpha; Flags: Precursor && -	-
ENSGALG00000013101	4.943524172	1.750394303	1.223493813	1.833078521	3.471576802	3.669495074	28.13615557	16.87739242	2.437622702	13.03865497	-2.453654327	0.014312041	0.999909492	-	16	2276258	2395893	+	2656	protein_coding	- && - && -	-
ENSGALG00000031978	42.01995546	80.51813796	33.03433296	37.57810968	388.8166018	18.34747537	75.02974819	248.3387742	48.28763402	182.6331499	-1.916251451	0.014585609	0.999909492	TARP	2	49030132	49126360	-	2311	protein_coding	- && - && -	V-set
ENSGALG00000027788	404.1331011	305.4438059	420.8818718	262.1302285	569.3385956	483.4559761	525.2082374	505.5180872	348.1472518	520.880224	-0.583188101	0.014715673	0.999909492	CPE	4	23889262	23935926	+	2013	protein_coding	- && sp|P15087|CBPE_RAT Carboxypeptidase E OS=Rattus norvegicus OX=10116 GN=Cpe PE=1 SV=1 && -	-
ENSGALG00000034605	3.707643129	1.750394303	3.67048144	16.49770669	2.314384535	68.80303265	76.73496974	9.644224239	6.40655639	39.37415279	-2.610329333	0.014848042	0.999909492	-	5	875773	882206	+	1668	protein_coding	- && sp|Q9NQU5|PAK6_HUMAN Serine/threonine-protein kinase PAK 6 OS=Homo sapiens OX=9606 GN=PAK6 PE=1 SV=1 && -	Pkinase
novel.1588	0	4.375985759	1.223493813	1.833078521	2.314384535	13.76060653	15.34699395	11.25159495	1.858139523	10.66839499	-2.459213123	0.015008427	0.999909492	-	9	5283701	5284348	-	648	-	- && - && -	-
ENSGALG00000037687	1.235881043	8.751971517	4.893975254	3.666157042	6.943153604	8.256363917	39.22009565	22.50318989	4.636996214	19.23070077	-2.034410016	0.015489591	0.999909492	-	2	128751881	128771842	+	705	protein_coding	- && sp|Q6ISB3|GRHL2_HUMAN Grainyhead-like protein 2 homolog OS=Homo sapiens OX=9606 GN=GRHL2 PE=1 SV=1 && -	CP2
novel.632	1.235881043	0.875197152	0	7.332314083	0	16.51272783	27.2835448	49.8284919	2.36084807	23.40619113	-3.28112896	0.015850486	0.999909492	-	2	79620507	79623206	-	1469	-	- && - && -	-
ENSGALG00000002329	1.235881043	7.876774365	2.446987627	9.165392604	70.58872831	9.173737686	5.968275425	20.09213383	5.18125891	26.45571881	-2.314408708	0.015940579	0.999909492	CCL1	19	4939772	4941235	+	789	protein_coding	- && - && -	-
ENSGALG00000009395	2.471762086	3.500788607	6.117469067	0.91653926	3.471576802	16.51272783	30.6939879	8.036853533	3.251639755	14.67878652	-2.204432823	0.016316389	0.999909492	GLRB	4	21362248	21407298	+	2792	protein_coding	- && sp|P48167|GLRB_HUMAN Glycine receptor subunit beta OS=Homo sapiens OX=9606 GN=GLRB PE=1 SV=1 && -	Neur_chan_LBD
ENSGALG00000026395	16.06645356	23.6303231	23.24638246	18.33078521	20.82946081	28.43858683	63.09319735	95.63855704	20.31848608	51.99995051	-1.360068407	0.0164317	0.999909492	TRABD2A	Z	52981307	53065796	-	1893	protein_coding	- && sp|F6PTN1|TIKI1_XENTR Metalloprotease TIKI1 OS=Xenopus tropicalis OX=8364 GN=trabd2a PE=2 SV=2 && -	-
novel.103	126.0598664	140.0315443	107.6674556	121.8997216	37.03015256	63.29879003	76.73496974	98.0496131	123.914647	68.77838136	0.843281455	0.016756821	0.999909492	-	1	4516718	4521080	-	4363	-	- && - && -	-
ENSGALG00000050287	4.943524172	8.751971517	8.564456694	16.49770669	18.51507628	20.18222291	24.72571247	29.73635807	9.689414768	23.28984243	-1.24808127	0.016873955	0.999909492	-	3	55944935	55958921	+	2146	lncRNA	- && - && -	-
novel.1336	108.7575318	35.00788607	376.8360945	705.7352305	164.321302	55.95979988	52.86186805	38.57689696	306.5841857	77.92996671	1.978606162	0.016919761	0.999909492	-	5	4960067	5002993	-	3143	-	- && O92956.2 RecName: Full=Gag-Pro-Pol polyprotein; Contains: RecName: Full=Matrix protein p19; Contains: RecName: Full=p2A; Contains: RecName: Full=p2B; Contains: RecName: Full=p10; Contains: RecName: Full=Capsid protein p27; Contains: RecName: Full=p3; Contains: RecName: Full=Nucleocapsid protein p12; Contains: RecName: Full=Protease p15; Contains: RecName: Full=Reverse transcriptase beta-subu…	-
ENSGALG00000052282	2.471762086	4.375985759	1.223493813	2.749617781	1.157192267	22.93434422	14.49438317	13.66265101	2.70521486	13.06214267	-2.251930683	0.01699634	0.999909492	-	Z	40611709	40624795	-	2780	lncRNA	- && - && -	-
ENSGALG00000040493	698.2727893	644.1451037	765.9071272	656.2421105	398.07414	518.3161793	530.323902	550.524467	691.1417827	499.3096721	0.467245744	0.017144759	0.999909492	PTN	1	57668138	57738114	+	6972	protein_coding	- && sp|P32760|PTN_CHICK Pleiotrophin OS=Gallus gallus OX=9031 GN=PTN PE=1 SV=2 && -	-
ENSGALG00000031546	9045.413354	4574.655512	5170.484856	13611.52456	3684.500179	3960.302559	3540.039938	5329.237578	8100.51957	4128.520063	0.972376929	0.017184595	0.999909492	-	5	245338	250177	-	1355	protein_coding	- && sp|Q5XWD5|IF_CANLF Cobalamin binding intrinsic factor OS=Canis lupus familiaris OX=9615 GN=CBLIF PE=2 SV=1 && -	-
ENSGALG00000054688	0	0	2.446987627	0	2.314384535	3.669495074	11.93655085	7.23316818	0.611746907	6.288399659	-3.544230219	0.017377699	0.999909492	-	8	17239226	17244943	+	2147	lncRNA	- && - && -	-
ENSGALG00000006323	2.471762086	509.3647423	0	1.833078521	315.913489	25.68646552	3433.463591	18590.04591	128.4173957	5591.277363	-5.443848049	0.017488526	0.999909492	LECT2	13	15913091	15918063	+	1157	protein_coding	- && sp|P08940|MIM1_CHICK Myeloid protein 1 OS=Gallus gallus OX=9031 GN=MIM1 PE=1 SV=2 && -	-
ENSGALG00000029040	6.179405215	13.12795728	2.446987627	27.49617781	4.62876907	0.917373769	2.557832325	2.41105606	12.31263198	2.628757806	2.268497274	0.017592936	0.999909492	-	1	197186361	197187326	-	966	protein_coding	- && sp|Q8NGK3|O52K2_HUMAN Olfactory receptor 52K2 OS=Homo sapiens OX=9606 GN=OR52K2 PE=2 SV=2 && -	-
novel.551	0	2.625591455	0	0	0	22.93434422	11.08394007	11.25159495	0.656397864	11.31746981	-4.003060896	0.017637889	0.999909492	-	2	75166478	75174276	+	961	-	- && - && -	-
ENSGALG00000009567	401.661339	273.0615113	770.8011025	198.8890195	260.3682602	155.9535407	151.7647179	192.0807994	411.1032431	190.0418295	1.112929227	0.017907735	0.999909492	TLL1	4	24072461	24205658	+	3280	protein_coding	- && sp|Q9DER7|TLL1_CHICK Tolloid-like protein 1 OS=Gallus gallus OX=9031 GN=TLL1 PE=2 SV=1 && -	Astacin
ENSGALG00000048785	1.235881043	8.751971517	0	6.415774823	6.943153604	19.26484914	23.02049092	24.1105606	4.100906846	18.33476357	-2.111038207	0.018163881	0.999909492	-	3	43200741	43262022	+	2952	lncRNA	- && - && -	-
ENSGALG00000047209	127.2957474	118.1516155	135.8078133	120.9831824	84.47503552	89.90262932	98.90284989	73.13536715	125.5595896	86.60397047	0.534222099	0.018204089	0.999909492	-	1	85278733	85281513	+	892	protein_coding	- && sp|Q9UNY4|TTF2_HUMAN Transcription termination factor 2 OS=Homo sapiens OX=9606 GN=TTF2 PE=1 SV=2 && -	-
ENSGALG00000028982	159.4286546	92.77089808	245.9222565	1297.819593	150.4349948	134.853944	68.208862	157.5223292	448.9853505	127.7550325	1.813956649	0.018229806	0.999909492	CMPK2	3	94980479	94986009	-	1674	protein_coding	- && sp|Q5EBM0|CMPK2_HUMAN UMP-CMP kinase 2, mitochondrial OS=Homo sapiens OX=9606 GN=CMPK2 PE=1 SV=3 && -	-
novel.1667	8.651167301	12.25276012	9.787950507	9.165392604	9.257538139	26.60383929	28.13615557	32.95109948	9.964317634	24.23715812	-1.287307105	0.018296037	0.999909492	-	W	1003973	1010867	+	315	-	- && - && -	-
novel.983	9.887048345	6.126380062	4.893975254	7.332314083	1.157192267	25.68646552	42.63053875	45.81006514	7.059929436	28.82106542	-2.038145399	0.018299295	0.999909492	-	3	37615738	37618371	-	1792	-	- && - && -	-
ENSGALG00000052793	8.651167301	8.751971517	14.68192576	2.749617781	12.72911494	22.01697045	27.2835448	29.73635807	8.70867059	22.94149706	-1.427235456	0.018425486	0.999909492	-	28	280102	296526	+	2069	lncRNA	- && - && -	-
ENSGALG00000023436	9.887048345	3.500788607	2.446987627	9.165392604	26.61542215	5.504242612	26.43093402	24.1105606	6.250054296	20.66528985	-1.725944005	0.0191365	0.999909492	HDC	10	11326310	11335670	+	2265	protein_coding	- && sp|P19113|DCHS_HUMAN Histidine decarboxylase OS=Homo sapiens OX=9606 GN=HDC PE=1 SV=2 && -	-
novel.186	7.415286258	6.126380062	97.87950507	113.6508683	13.88630721	8.256363917	17.0522155	12.0552803	56.26800992	12.81254173	2.135028864	0.019293649	0.999909492	-	1	165521206	165524441	-	1409	-	- && - && -	-
ENSGALG00000001299	0	0	0	0.91653926	0	4.586868843	9.378718524	8.036853533	0.229134815	5.500610225	-4.121617826	0.020068892	0.999909492	GIP	27	6090482	6098133	+	1042	protein_coding	- && - && -	-
ENSGALG00000008490	6.179405215	22.75512594	14.68192576	18.33078521	8.100345872	66.05091134	37.5148741	87.60170351	15.48681053	49.8169587	-1.679722824	0.020139553	0.999909492	TRH	12	20107152	20111710	+	2403	protein_coding	- && sp|Q6ZXC3|TRH_CHICK Pro-thyrotropin-releasing hormone OS=Gallus gallus OX=9031 GN=TRH PE=2 SV=2 && -	-
novel.682	6.179405215	9.627168669	4.893975254	8.248853344	3.471576802	0	1.70522155	0	7.23735062	1.294199588	2.586344179	0.020260765	0.999909492	-	20	11208581	11209037	+	457	-	- && - && -	-
ENSGALG00000005448	152.0133683	16.62874588	357.2601935	25.66309929	52.07365203	28.43858683	38.36748487	8.036853533	137.8913517	31.72914432	2.1209394	0.020648858	0.999909492	MYL3	2	3512686	3549349	-	2500	protein_coding	- && sp|P02606|MLEC_CHICK Myosin light chain 1, cardiac muscle OS=Gallus gallus OX=9031 PE=1 SV=3 && -	-
novel.892	37.07643129	53.38702625	31.81083915	31.16233485	25.45822988	99.07636701	137.2703348	94.83487169	38.35915789	89.15995084	-1.217422229	0.021058012	0.999909492	-	3	29779783	29786640	+	1650	-	- && - && -	-
novel.324	1.235881043	7.001577214	4.893975254	8.248853344	1.157192267	11.92585899	46.04098185	47.41743584	5.345071714	26.63536724	-2.304582091	0.021113326	0.999909492	-	13	17605685	17608217	+	607	-	- && - && -	-
novel.574	11.12292939	13.12795728	9.787950507	4.582696302	120.3479958	3.669495074	29.84137712	16.07370707	9.655383368	42.48314377	-2.133305887	0.021133198	0.999909492	-	2	111852003	111891529	+	266	-	- && - && -	-
ENSGALG00000001615	596.9305438	518.991911	570.1481171	544.4243207	415.432024	463.2737531	447.6206568	380.9468575	557.6237231	426.8183229	0.384977862	0.021230757	0.999909492	MAN2C1	10	3097900	3110653	-	3484	protein_coding	- && sp|Q9NTJ4|MA2C1_HUMAN Alpha-mannosidase 2C1 OS=Homo sapiens OX=9606 GN=MAN2C1 PE=1 SV=1 && -	-
ENSGALG00000001611	23.48173982	22.75512594	14.68192576	27.49617781	33.55857575	35.77757698	42.63053875	47.41743584	22.10374233	39.84603183	-0.84540242	0.021299483	0.999909492	B3GAT1	24	2619471	2649394	-	2173	protein_coding	- && sp|Q9P2W7|B3GA1_HUMAN Galactosylgalactosylxylosylprotein 3-beta-glucuronosyltransferase 1 OS=Homo sapiens OX=9606 GN=B3GAT1 PE=1 SV=2 && -	-
ENSGALG00000053390	77.86050571	21.87992879	4.893975254	4.582696302	12.72911494	244.9387962	13.6417724	412.2905862	27.30427652	170.9000674	-2.650061372	0.02138274	0.999909492	-	17	8969075	8972904	-	2714	lncRNA	- && - && -	-
ENSGALG00000046724	349.7543352	366.7076066	404.9764522	273.1286996	218.7093385	284.3858683	238.731017	230.6576964	348.6417734	243.12098	0.51853781	0.021476488	0.999909492	PRRG3	4	10925877	10932243	-	2549	protein_coding	- && sp|Q6PAQ9|TMG3_MOUSE Transmembrane gamma-carboxyglutamic acid protein 3 OS=Mus musculus OX=10090 GN=Prrg3 PE=2 SV=2 && -	-
novel.660	1.235881043	6.126380062	2.446987627	2.749617781	0	11.00848522	36.66226332	28.93267272	3.139716628	19.15085532	-2.59002425	0.021489231	0.999909492	-	2	137721500	137738124	-	1999	-	- && - && -	-
ENSGALG00000016755	1.235881043	0	1.223493813	1.833078521	3.471576802	6.42161638	4.263053875	10.44790959	1.073113344	6.151039162	-2.560920532	0.021689467	0.999909492	CRACDL	1	133708781	133728300	-	3257	protein_coding	- && sp|Q6NV74|CRCDL_HUMAN CRACD-like protein OS=Homo sapiens OX=9606 GN=CRACDL PE=1 SV=3 && -	-
ENSGALG00000016724	198.9768479	185.5417962	226.3463555	252.9648359	165.4784942	155.0361669	135.5651132	157.5223292	215.9574589	153.4005259	0.494793557	0.02169335	0.999909492	RGN	1	131416725	131429820	-	1415	protein_coding	- && sp|Q9I923|RGN_CHICK Regucalcin OS=Gallus gallus OX=9031 GN=RGN PE=2 SV=1 && -	-
ENSGALG00000008888	467.1630343	288.8150601	1005.711915	144.8132031	236.0672225	241.2693011	152.6173287	135.8228247	476.625803	191.4441693	1.315694538	0.022148366	0.999909492	IL1RAPL2	4	16845799	17180206	+	2807	protein_coding	- && sp|Q9NP60|IRPL2_HUMAN X-linked interleukin-1 receptor accessory protein-like 2 OS=Homo sapiens OX=9606 GN=IL1RAPL2 PE=2 SV=1 && -	TIR
ENSGALG00000041948	34.60466921	59.51340632	58.72770304	40.32772746	27.77261442	28.43858683	29.84137712	25.71793131	48.29337651	27.94262742	0.792056299	0.022158886	0.999909492	-	19	8356269	8375641	+	690	lncRNA	- && - && -	-
ENSGALG00000036956	13493.34923	4697.183113	25151.36232	17677.29272	10380.01464	3971.311044	5964.012371	6205.254613	15254.79684	6630.148167	1.202161312	0.022216259	0.999909492	-	MT	1297	2272	+	976	Mt_rRNA	- && - && -	-
novel.76	0	1.750394303	6.117469067	6.415774823	1.157192267	20.18222291	19.61004782	38.57689696	3.570909548	19.88158999	-2.476871255	0.022249981	0.999909492	-	1	134532042	134534974	+	2084	-	- && - && -	-
ENSGALG00000047638	14.83057252	15.75354873	8.564456694	11.91501039	37.03015256	11.92585899	22.16788015	65.09851362	12.76589708	34.05560133	-1.413272301	0.022475172	0.999909492	-	28	2077659	2078930	+	1272	protein_coding	- && sp|Q571I4|PRAG1_MOUSE Inactive tyrosine-protein kinase PRAG1 OS=Mus musculus OX=10090 GN=Prag1 PE=1 SV=3 && -	-
novel.1231	374.471956	224.925668	401.3059708	250.2152181	254.5822988	173.3836423	158.5856041	97.24592775	312.7297032	170.9493682	0.872551609	0.022626351	0.999909492	-	4	13196654	13203954	-	2473	-	- && - && -	-
ENSGALG00000015836	112.4651749	219.6744851	163.948171	285.9602493	178.2076092	430.2482975	452.7363215	506.3217726	195.5120201	391.8785002	-1.002147234	0.022699527	0.999909492	CEP162	3	77469083	77515525	+	6151	protein_coding	- && sp|Q91365|CE162_COTCO Centrosomal protein of 162 kDa (Fragment) OS=Coturnix coturnix OX=9091 GN=CEP162 PE=1 SV=1 && -	-
ENSGALG00000036938	11.12292939	41.13426613	22.02288864	27.49617781	42.81611389	31.19070813	80.99802362	83.58327674	25.44406549	59.6470306	-1.22029492	0.022945643	0.999909492	RALYL	2	122124955	122502774	+	2753	protein_coding	- && sp|Q86SE5|RALYL_HUMAN RNA-binding Raly-like protein OS=Homo sapiens OX=9606 GN=RALYL PE=1 SV=2 && -	RRM_1
ENSGALG00000031410	3.707643129	2.625591455	4.893975254	0	2.314384535	11.00848522	12.78916162	28.12898736	2.80680246	13.56025469	-2.320371798	0.022993144	0.999909492	ENPEP	4	57825703	57859115	-	2832	protein_coding	- && sp|Q95334|AMPE_PIG Glutamyl aminopeptidase OS=Sus scrofa OX=9823 GN=ENPEP PE=1 SV=1 && -	-
novel.155	66.73757633	36.75828037	122.3493813	409.6930494	79.84626645	45.86868843	41.77792797	40.98795302	158.8845719	52.12020897	1.611434852	0.023357323	0.999909492	-	1	88499106	88499979	-	874	-	- && O92956.2 RecName: Full=Gag-Pro-Pol polyprotein; Contains: RecName: Full=Matrix protein p19; Contains: RecName: Full=p2A; Contains: RecName: Full=p2B; Contains: RecName: Full=p10; Contains: RecName: Full=Capsid protein p27; Contains: RecName: Full=p3; Contains: RecName: Full=Nucleocapsid protein p12; Contains: RecName: Full=Protease p15; Contains: RecName: Full=Reverse transcriptase beta-subu…	-
ENSGALG00000040063	1.235881043	2.625591455	0	0.91653926	5.785961337	4.586868843	9.378718524	5.625797473	1.19450294	6.344336544	-2.340638862	0.023448218	0.999909492	-	5	54121201	54149274	-	2260	lncRNA	- && - && -	-
ENSGALG00000051864	0	5.25118291	2.446987627	2.749617781	2.314384535	9.173737686	21.31526937	17.68107777	2.61194708	12.62111734	-2.237132116	0.023523583	0.999909492	-	Z	53208247	53210348	+	1930	lncRNA	- && - && -	-
ENSGALG00000051488	401.661339	353.5796493	435.5637976	395.0284212	297.3984127	317.4113239	315.4659867	272.4493348	396.4583018	300.6812645	0.397933196	0.023666592	0.999909492	SFI1	15	9238928	9263621	-	3619	protein_coding	- && sp|B0KWR6|SFI1_CALJA Protein SFI1 homolog OS=Callithrix jacchus OX=9483 GN=SFI1 PE=3 SV=1 && -	-
ENSGALG00000023379	81.56814884	79.64294081	74.63312262	217.2198047	54.38803657	54.12505235	57.9775327	60.2764015	113.2660042	56.69175578	1.001014161	0.023682151	0.999909492	F2RL2	Z	23491652	23495738	+	2376	protein_coding	- && sp|Q58D85|PAR3_BOVIN Proteinase-activated receptor 3 OS=Bos taurus OX=9913 GN=F2RL2 PE=2 SV=1 && -	7tm_1
novel.373	1.235881043	12.25276012	6.117469067	5.499235563	2.314384535	22.93434422	28.98876635	52.23954796	6.276336449	26.61926077	-2.070859814	0.023752733	0.999909492	-	14	2311289	2317287	-	1038	-	- && - && -	-
ENSGALG00000041266	200.212729	52.5118291	183.524072	150.3124387	142.3346489	38.52969828	1180.865923	950.7597729	146.6402672	578.1225109	-1.980099799	0.023900593	0.999909492	CNN1	30	392257	395386	+	1899	protein_coding	- && sp|P26932|CNN1_CHICK Calponin-1 OS=Gallus gallus OX=9031 GN=CNN1 PE=1 SV=2 && -	CH
ENSGALG00000028451	1396.545579	1133.380311	1760.607598	3214.303186	1077.346001	1265.058427	889.2730383	891.2870568	1876.209168	1030.741131	0.864339608	0.024050526	0.999909492	MT4	11	2118766	2120425	-	524	protein_coding	- && - && -	-
ENSGALG00000034124	286.724402	278.3126942	211.6644297	220.8859618	189.7795319	145.8624292	152.6173287	197.7065969	249.3968719	171.4914717	0.540950291	0.024141531	0.999909492	NLRP3	5	666668	692319	-	3189	protein_coding	- && sp|Q8R4B8|NLRP3_MOUSE NACHT, LRR and PYD domains-containing protein 3 OS=Mus musculus OX=10090 GN=Nlrp3 PE=1 SV=1 && -	NACHT
ENSGALG00000032384	7.415286258	4.375985759	2.446987627	7.332314083	1.157192267	0	0.852610775	1.607370707	5.392643432	0.904293437	2.571143275	0.024265532	0.999909492	-	4	76352550	76363425	-	1402	lncRNA	- && - && -	-
ENSGALG00000010770	501.7677035	608.2620204	282.6270709	533.4258496	955.8408129	550.4242612	889.2730383	835.0290821	481.5206611	807.6417986	-0.745098651	0.024535888	0.999909492	SCIN	2	26738333	26787906	+	4715	protein_coding	- && sp|Q5ZIV9|ADSV_CHICK Adseverin OS=Gallus gallus OX=9031 GN=SCIN PE=2 SV=2 && -	-
ENSGALG00000040392	0	21.00473164	3.67048144	0.91653926	0	0.917373769	0	0	6.397938085	0.229343442	4.523929923	0.024668435	0.999909492	ALC	17	10350513	10351698	-	838	protein_coding	- && - && -	-
ENSGALG00000010950	211.3356584	167.162656	163.948171	252.9648359	306.6559509	265.1210191	283.0667773	294.9525247	198.8528303	287.449068	-0.530380189	0.024726334	0.999909492	PPP4R4	5	45636526	45697900	+	2622	protein_coding	- && sp|Q6NUP7|PP4R4_HUMAN Serine/threonine-protein phosphatase 4 regulatory subunit 4 OS=Homo sapiens OX=9606 GN=PPP4R4 PE=1 SV=1 && -	-
ENSGALG00000053842	14.83057252	78.76774365	3.67048144	18.33078521	2.314384535	11.92585899	5.11566465	8.036853533	28.8998957	6.848190427	2.075810022	0.024768956	0.999909492	-	3	9763611	9778935	+	1230	lncRNA	- && - && -	-
ENSGALG00000054967	0	0.875197152	0	0	0	2.752121306	27.2835448	0.803685353	0.218799288	7.709837864	-4.602895405	0.024978067	0.999909492	-	2	121966116	121992668	+	2248	lncRNA	- && - && -	-
ENSGALG00000027747	35.84055025	35.88308322	29.36385152	58.65851267	77.53188191	55.04242612	59.68275425	92.42381563	39.93649941	71.17021948	-0.826570715	0.025026112	0.999909492	TROJANZ	Z	9025003	9030333	-	2106	protein_coding	- && - && -	fn3
ENSGALG00000054108	92.69107823	13.12795728	117.4554061	9.165392604	13.88630721	16.51272783	17.90482627	18.48476313	58.10995855	16.69715611	1.791647458	0.025122955	0.999909492	-	20	12829197	12831652	-	1699	lncRNA	- && - && -	-
ENSGALG00000020320	484.4653689	588.1324859	611.7469067	713.0675446	457.0909456	424.7440549	465.5254831	407.4684741	599.3530765	438.7072394	0.451279438	0.025127161	0.999909492	-	4	2402026	2406120	-	853	lncRNA	- && - && -	-
ENSGALG00000029287	123.5881043	122.5276012	80.75059169	69.65698379	121.5051881	193.5658652	186.7217597	151.8965318	99.13082026	163.4223362	-0.723005811	0.025313212	0.999909492	TMEM67	2	125754778	125783224	+	2931	protein_coding	- && sp|Q5HYA8|MKS3_HUMAN Meckelin OS=Homo sapiens OX=9606 GN=TMEM67 PE=1 SV=2 && -	-
ENSGALG00000041684	485.7012499	581.1309087	358.4836873	454.6034732	555.4522883	616.4751725	798.0436853	947.5450315	469.9798298	729.3790444	-0.633985814	0.025410678	0.999909492	FBXO30	3	46644883	46659412	-	3040	protein_coding	- && sp|Q8TB52|FBX30_HUMAN F-box only protein 30 OS=Homo sapiens OX=9606 GN=FBXO30 PE=1 SV=3 && -	-
ENSGALG00000016868	219.9868257	163.6618674	94.20902363	87.07122974	109.9332654	366.0321337	310.3503221	462.1190781	141.2322366	312.1086998	-1.145637478	0.025495729	0.999909492	NALCN	1	144950412	145152965	+	5757	protein_coding	- && sp|Q8BXR5|NALCN_MOUSE Sodium leak channel non-selective protein OS=Mus musculus OX=10090 GN=Nalcn PE=1 SV=2 && -	Ion_trans
ENSGALG00000040992	274.3655916	103.2732639	247.1457503	353.7841545	187.4651473	84.39838671	121.07073	82.77959139	244.6421901	118.9284639	1.042566844	0.025514919	0.999909492	C1QL2	7	28438645	28440603	+	1819	protein_coding	- && sp|Q8CFR0|C1QL2_MOUSE Complement C1q-like protein 2 OS=Mus musculus OX=10090 GN=C1ql2 PE=1 SV=1 && -	-
ENSGALG00000016670	2.471762086	1.750394303	23.24638246	6.415774823	5.785961337	27.52121306	34.104431	80.36853533	8.471078417	36.94503518	-2.144433392	0.025623613	0.999909492	AvBD3	3	107461886	107464431	-	386	protein_coding	- && sp|Q9DG58|GLL3_CHICK Gallinacin-3 OS=Gallus gallus OX=9031 GN=GAL3 PE=2 SV=1 && -	-
ENSGALG00000004360	13.59469147	35.00788607	68.51565355	28.41271707	18.51507628	15.59535407	15.34699395	12.0552803	36.38273704	15.37817615	1.245220415	0.025817153	0.999909492	-	13	13729635	13735808	-	2163	protein_coding	- && sp|Q6DCE8|CTR2_XENLA Cationic amino acid transporter 2 OS=Xenopus laevis OX=8355 GN=slc7a2 PE=2 SV=1 && -	-
ENSGALG00000007419	3.707643129	2.625591455	3.67048144	10.99847113	4.62876907	0.917373769	20.4626586	103.6754106	5.250546787	32.421053	-2.622341434	0.025837899	0.999909492	MASP1	9	15017996	15035605	+	3600	protein_coding	- && sp|P48740|MASP1_HUMAN Mannan-binding lectin serine protease 1 OS=Homo sapiens OX=9606 GN=MASP1 PE=1 SV=3 && -	Trypsin
ENSGALG00000005303	12.35881043	26.25591455	18.3524072	11.91501039	28.92980668	30.27333436	52.86186805	29.73635807	17.22053564	35.45034179	-1.036125234	0.026197103	0.999909492	-	2	2124989	2136868	-	1320	protein_coding	- && sp|Q8IYE1|CCD13_HUMAN Coiled-coil domain-containing protein 13 OS=Homo sapiens OX=9606 GN=CCDC13 PE=1 SV=2 && -	-
novel.1701	8.651167301	2.625591455	13.45843195	26.57963855	5.785961337	0.917373769	0.852610775	4.018426766	12.82870731	2.893593162	2.177847331	0.026234259	0.999909492	-	W	5923013	5928313	-	1548	-	- && - && -	-
novel.82	13.59469147	49.88623765	24.46987627	54.07581637	31.24419122	119.2585899	83.55585594	118.9454323	35.50665544	88.25101734	-1.306825971	0.02624856	0.999909492	-	1	155537333	155541793	+	2154	-	- && - && -	-
ENSGALG00000008447	12.35881043	26.25591455	9.787950507	9.165392604	86.78942005	14.6779803	16.19960472	58.66903079	14.39201702	44.08400897	-1.602539964	0.026468885	0.999909492	SH2D1A	4	15530219	15544105	-	1225	protein_coding	- && sp|Q3ZBB1|SH21A_BOVIN SH2 domain-containing protein 1A OS=Bos taurus OX=9913 GN=SH2D1A PE=2 SV=1 && -	SH2
ENSGALG00000035007	609.2893542	299.3174259	702.2854489	137.4808891	256.8966834	226.5913208	119.3655085	165.5591828	437.0932795	192.1031739	1.185899827	0.026495103	0.999909492	USP35	1	194252394	194279388	-	3624	protein_coding	- && sp|Q9P2H5|UBP35_HUMAN Ubiquitin carboxyl-terminal hydrolase 35 OS=Homo sapiens OX=9606 GN=USP35 PE=1 SV=3 && -	UCH
ENSGALG00000048917	16.06645356	36.75828037	24.46987627	136.5643498	23.14384535	215.5828356	259.1936756	262.0014252	53.46474	189.9804454	-1.82616718	0.026541388	0.999909492	-	3	108962296	108967798	+	3310	lncRNA	- && - && -	-
ENSGALG00000046789	3.707643129	9.627168669	0	10.08193186	11.57192267	23.85171798	17.90482627	25.71793131	5.854185916	19.76159956	-1.71823557	0.026730237	0.999909492	-	W	5861676	5863262	+	1587	protein_coding	- && sp|P31623|POL_JSRV Gag-Pro-Pol polyprotein OS=Sheep pulmonary adenomatosis virus OX=11746 GN=pol PE=3 SV=2 && -	RVT_1
ENSGALG00000015970	2.471762086	14.00315443	8.564456694	60.49159119	4.62876907	122.928085	185.8691489	101.2643545	21.3827411	103.6725894	-2.271168362	0.026903722	0.999909492	COL9A1	3	82821169	82887349	+	3983	protein_coding	- && sp|P12106|CO9A1_CHICK Collagen alpha-1(IX) chain OS=Gallus gallus OX=9031 GN=COL9A1 PE=1 SV=4 && -	Collagen
novel.1215	1.235881043	10.50236582	0	1.833078521	0	11.00848522	17.0522155	100.4606692	3.392831346	32.13034247	-3.217571208	0.026959553	0.999909492	-	4	1131227	1134442	-	3216	-	- && - && -	-
ENSGALG00000032410	315.149666	277.4374971	384.1770574	162.2274491	194.4083009	131.1844489	125.3337839	204.9397651	284.7479174	163.9665747	0.795360615	0.027025813	0.999909492	CBFA2T3	11	18525292	18544326	-	2690	protein_coding	- && sp|Q5F3B1|MTG16_CHICK Protein CBFA2T3 OS=Gallus gallus OX=9031 GN=CBFA2T3 PE=2 SV=1 && -	zf-MYND
novel.1341	6.179405215	24.50552025	11.01144432	24.74656003	9.257538139	82.56363917	58.83014347	49.02480655	16.61073245	49.91903183	-1.577063956	0.027064014	0.999909492	-	5	16213795	16217160	-	2555	-	- && - && -	-
ENSGALG00000043234	1222.286352	2854.893109	1366.64259	203.4717158	7492.819931	423.8266811	3834.190655	9608.862084	1411.823441	5339.924838	-1.919226559	0.027121205	0.999909492	HBA1	14	12510348	12511196	+	597	protein_coding	- && sp|P01994|HBA_CHICK Hemoglobin subunit alpha-A OS=Gallus gallus OX=9031 GN=HBAA PE=1 SV=2 && -	-
ENSGALG00000013265	12.35881043	24.50552025	11.01144432	18.33078521	11.57192267	51.37293104	41.77792797	57.86534544	16.55164005	40.64703178	-1.28986729	0.02727258	0.999909492	GYS2	1	67048510	67088148	+	2266	protein_coding	- && sp|P54840|GYS2_HUMAN Glycogen [starch] synthase, liver OS=Homo sapiens OX=9606 GN=GYS2 PE=1 SV=2 && -	-
ENSGALG00000048749	6.179405215	3.500788607	9.787950507	2.749617781	1.157192267	0.917373769	1.70522155	0	5.554440528	0.944946896	2.560945677	0.027364912	0.999909492	-	16	1949851	1956061	-	1454	protein_coding	- && sp|P15979|HA1F_CHICK Class I histocompatibility antigen, F10 alpha chain OS=Gallus gallus OX=9031 PE=1 SV=1 && -	MHC_I
ENSGALG00000000505	6.179405215	10.50236582	7.340962881	4.582696302	27.77261442	10.09111145	22.16788015	12.85896565	7.151357555	18.22264292	-1.333104613	0.02759139	0.999909492	KCNH6	27	5090432	5118510	+	4879	protein_coding	- && sp|Q9PT84|KCNH6_CHICK Potassium voltage-gated channel subfamily H member 6 OS=Gallus gallus OX=9031 GN=KCNH6 PE=2 SV=2 && -	Ion_trans
ENSGALG00000006415	13.59469147	14.87835158	18.3524072	15.58116743	72.90311284	22.93434422	20.4626586	28.93267272	15.60165442	36.30819709	-1.20893151	0.027620547	0.999909492	CD40LG	4	4365859	4369906	+	892	protein_coding	- && sp|Q9I8D8|CD40L_CHICK CD40 ligand OS=Gallus gallus OX=9031 GN=CD40LG PE=2 SV=2 && -	-
novel.677	0	1.750394303	0	0.91653926	1.157192267	5.504242612	6.8208862	8.840538886	0.666733391	5.580714991	-2.9425501	0.027677997	0.999909492	-	20	9885915	9886422	+	508	-	- && - && -	-
ENSGALG00000012577	39.54819338	167.162656	50.16324635	100.8193186	135.3914953	206.4090979	158.5856041	295.75621	89.42335359	199.0356018	-1.149874335	0.027861275	0.999909492	FRMD3	Z	39821677	39963817	-	3419	protein_coding	- && sp|A2A2Y4|FRMD3_HUMAN FERM domain-containing protein 3 OS=Homo sapiens OX=9606 GN=FRMD3 PE=1 SV=1 && -	Band_41
ENSGALG00000031597	240.9968034	893.5762919	272.8391204	42.16080598	2424.3178	80.72889164	1114.362283	2596.707376	362.3932554	1554.029088	-2.100091357	0.027913363	0.999909492	HBAD	14	12507333	12508287	+	546	protein_coding	- && sp|P02001|HBAD_CHICK Hemoglobin subunit alpha-D OS=Gallus gallus OX=9031 GN=HBAD PE=1 SV=1 && -	-
ENSGALG00000046764	29.66114503	24.50552025	18.3524072	13.74808891	17.35788401	6.42161638	5.11566465	7.23316818	21.56679035	9.032083305	1.281956826	0.028011091	0.999909492	-	6	31645951	31679007	+	2709	lncRNA	- && - && -	-
ENSGALG00000015153	0	10.50236582	15.90541957	8.248853344	12.72911494	31.19070813	42.63053875	27.32530201	8.664159685	28.46891596	-1.715275819	0.028063236	0.999909492	OPN5L1	2	106222683	106258773	-	2999	protein_coding	- && sp|Q4R1I4|OPN4_BRABE Melanopsin OS=Branchiostoma belcheri OX=7741 GN=OPN4 PE=1 SV=1 && -	7tm_1
ENSGALG00000054911	6.179405215	14.87835158	6.117469067	27.49617781	0	7.338990149	0	1.607370707	13.66785092	2.236590214	2.605923194	0.028111847	0.999909492	-	2	85034688	85036864	+	1361	lncRNA	- && - && -	-
ENSGALG00000035188	1.235881043	1.750394303	4.893975254	7.332314083	4.62876907	9.173737686	28.98876635	14.46633636	3.803141171	14.31440237	-1.909921788	0.028485905	0.999909492	-	2	75118971	75131655	-	2257	lncRNA	- && - && -	-
ENSGALG00000048946	2.471762086	4.375985759	1.223493813	10.99847113	1.157192267	37.61232451	17.90482627	31.34372878	4.767428196	22.00451796	-2.184906689	0.028593255	0.999909492	-	11	13769833	13789881	+	2699	lncRNA	- && - && -	-
ENSGALG00000039978	50.67112277	195.1689648	61.17469067	10.08193186	437.4186771	4.586868843	293.2981066	899.3239103	79.27417753	408.6568907	-2.365059257	0.028821132	0.999909492	SLC4A1	27	5419090	5434440	+	5868	protein_coding	- && sp|P15575|B3AT_CHICK Band 3 anion transport protein OS=Gallus gallus OX=9031 GN=SLC4A1 PE=2 SV=1 && -	Band_3_cyto
ENSGALG00000030554	44.49171755	26.25591455	26.9168639	40.32772746	126.1339571	22.93434422	76.73496974	85.9943328	34.49805586	77.94940098	-1.1749545	0.02891991	0.999909492	KCNN3	25	2978863	2999591	-	2055	protein_coding	- && sp|P58392|KCNN3_PIG Small conductance calcium-activated potassium channel protein 3 OS=Sus scrofa OX=9823 GN=KCNN3 PE=2 SV=1 && -	Ion_trans_2
ENSGALG00000000364	70.44521945	0.875197152	58.72770304	817.5530203	71.74592058	32.1080819	35.80965255	15.27002171	236.900285	38.73341918	2.614944571	0.029043506	0.999909492	STC1	22	1287781	1294830	+	744	protein_coding	- && sp|P52823|STC1_HUMAN Stanniocalcin-1 OS=Homo sapiens OX=9606 GN=STC1 PE=1 SV=1 && -	-
ENSGALG00000021230	7.415286258	17.50394303	11.01144432	2.749617781	33.55857575	4.586868843	27.2835448	73.9390525	9.670072849	34.84201047	-1.847792846	0.029047578	0.999909492	EPB42	20	6698519	6707788	+	2307	protein_coding	- && sp|P16452|EPB42_HUMAN Protein 4.2 OS=Homo sapiens OX=9606 GN=EPB42 PE=1 SV=3 && -	Transglut_core
ENSGALG00000037950	126.0598664	201.2953449	159.0541957	79.73891566	182.8363782	223.8391995	450.1784892	225.8355843	141.5370807	270.6724128	-0.935933683	0.029223492	0.999909492	ALPK3	10	1343617	1375029	-	4737	protein_coding	- && sp|Q96L96|ALPK3_HUMAN Alpha-protein kinase 3 OS=Homo sapiens OX=9606 GN=ALPK3 PE=2 SV=2 && -	I-set
novel.112	67.97345737	10.50236582	64.84517211	0.91653926	17.35788401	2.752121306	1.70522155	4.82211212	36.05938364	6.659334747	2.451933324	0.029236482	0.999909492	-	1	30000696	30014566	-	875	-	- && - && -	-
ENSGALG00000053690	6.179405215	6.126380062	14.68192576	5.499235563	1.157192267	1.834747537	0	4.018426766	8.12173665	1.752591643	2.173268077	0.029308629	0.999909492	PNMT	27	7039367	7041212	+	911	protein_coding	- && sp|P11086|PNMT_HUMAN Phenylethanolamine N-methyltransferase OS=Homo sapiens OX=9606 GN=PNMT PE=1 SV=1 && -	NNMT_PNMT_TEMT
novel.781	72.91698154	10.50236582	8.564456694	27.49617781	8.100345872	11.00848522	11.93655085	6.429482826	29.86999547	9.368716193	1.665799301	0.029336418	0.999909492	-	25	1984774	1984991	+	218	-	- && - && -	-
ENSGALG00000047173	0	8.751971517	2.446987627	8.248853344	3.471576802	23.85171798	25.57832325	30.54004342	4.861953122	20.86041536	-2.069134641	0.029366014	0.999909492	-	2	29036361	29039287	+	1907	lncRNA	- && - && -	-
ENSGALG00000011668	0	1.750394303	1.223493813	2.749617781	1.157192267	8.256363917	6.8208862	16.07370707	1.430876475	8.077037363	-2.453708092	0.029380064	0.999909492	IL8L1	4	50925077	50928369	+	1464	protein_coding	- && sp|P08317|IL8_CHICK Interleukin-8 OS=Gallus gallus OX=9031 GN=CXCL8 PE=2 SV=1 && -	-
ENSGALG00000050025	0	0.875197152	0	3.666157042	0	22.01697045	12.78916162	9.644224239	1.135338548	11.11258908	-3.223674846	0.029422352	0.999909492	-	1	182934860	182949754	-	1538	lncRNA	- && - && -	-
ENSGALG00000043860	4.943524172	34.13268892	0	0	49.7592675	3.669495074	98.05023912	577.849769	9.769053272	182.3321927	-4.216713518	0.029498877	0.999909492	PGR2/3	5	17275582	17277213	-	644	protein_coding	- && - && -	Lectin_C
ENSGALG00000047118	11.12292939	0	7.340962881	9.165392604	0	0	1.70522155	0	6.907321218	0.426305387	3.911519265	0.029635631	0.999909492	-	13	983713	985344	-	1632	protein_coding	- && sp|Q5DRD3|PCDBF_PANTR Protocadherin beta-15 OS=Pan troglodytes OX=9598 GN=PCDHB15 PE=3 SV=1 && -	Cadherin
ENSGALG00000054062	1.235881043	5.25118291	2.446987627	4.582696302	0	1.834747537	23.02049092	75.54642321	3.379186971	25.10041542	-2.879392554	0.029673794	0.999909492	-	10	12997304	13002582	+	1706	lncRNA	- && sp|A0A1B0GTU2|CTXD1_HUMAN Cortexin domain-containing 1 OS=Homo sapiens OX=9606 GN=CTXND1 PE=3 SV=1 && -	-
novel.193	3.707643129	1.750394303	0	0	6.943153604	5.504242612	16.19960472	3.214741413	1.364509358	7.965435588	-2.582645516	0.029725698	0.999909492	-	1	180300395	180307275	-	498	-	- && - && -	-
ENSGALG00000032718	1.235881043	0	0	0.91653926	9.257538139	4.586868843	0.852610775	4.82211212	0.538105076	4.879782469	-3.198146054	0.030141094	0.999909492	NIPAL2	2	127457276	127487495	-	669	protein_coding	- && sp|Q9H841|NPAL2_HUMAN NIPA-like protein 2 OS=Homo sapiens OX=9606 GN=NIPAL2 PE=2 SV=2 && -	DUF803
ENSGALG00000050064	3.707643129	4.375985759	3.67048144	7.332314083	8.100345872	6.42161638	14.49438317	30.54004342	4.771606103	14.88909721	-1.637003525	0.030213233	0.999909492	-	1	92773329	92776748	-	2139	protein_coding	- && sp|P50573|GBRR3_RAT Gamma-aminobutyric acid receptor subunit rho-3 OS=Rattus norvegicus OX=10116 GN=Gabrr3 PE=1 SV=1 && -	Neur_chan_memb
ENSGALG00000015737	22.24585878	8.751971517	4.893975254	74.23968009	212.9233772	7.338990149	119.3655085	135.0191394	27.53287141	118.6617538	-2.102994806	0.03023382	0.999909492	NCAM2	1	102077385	102329583	+	4225	protein_coding	- && sp|O15394|NCAM2_HUMAN Neural cell adhesion molecule 2 OS=Homo sapiens OX=9606 GN=NCAM2 PE=1 SV=2 && -	I-set
ENSGALG00000051041	6.179405215	7.001577214	11.01144432	10.08193186	23.14384535	12.84323276	11.93655085	35.36215554	8.568589654	20.82144613	-1.283325929	0.030323666	0.999909492	-	33	7729329	7735343	-	1109	protein_coding	- && sp|Q5EAD3|NFE2_BOVIN Transcription factor NF-E2 45 kDa subunit OS=Bos taurus OX=9913 GN=NFE2 PE=2 SV=1 && -	bZIP_Maf
ENSGALG00000054166	19.77409669	5.25118291	6.117469067	4.582696302	4.62876907	0.917373769	1.70522155	1.607370707	8.931361242	2.214683774	2.042053181	0.030380314	0.999909492	CACNG7	33	6775152	6777450	+	1123	protein_coding	- && sp|P62955|CCG7_HUMAN Voltage-dependent calcium channel gamma-7 subunit OS=Homo sapiens OX=9606 GN=CACNG7 PE=1 SV=1 && -	-
ENSGALG00000048390	1.235881043	7.001577214	2.446987627	2.749617781	24.30103761	12.84323276	2.557832325	13.66265101	3.358515916	13.34118843	-1.941624079	0.030760808	0.999909492	-	15	8229080	8229361	+	282	IG_V_gene	- && sp|P04210|LV1_CHICK Ig lambda chain V-1 region OS=Gallus gallus OX=9031 PE=4 SV=1 && -	V-set
ENSGALG00000036616	404.1331011	337.8261006	239.8047874	291.4594848	481.3919832	408.231327	443.357603	487.0333241	318.3058685	455.0035593	-0.515514167	0.031195338	0.999909492	NUAK2	26	2075202	2083441	-	1949	protein_coding	- && sp|Q9H093|NUAK2_HUMAN NUAK family SNF1-like kinase 2 OS=Homo sapiens OX=9606 GN=NUAK2 PE=1 SV=1 && -	Pkinase
ENSGALG00000052514	777.3691761	230.1768509	747.55472	4510.289701	936.1685443	258.6994027	236.1731847	383.3579135	1566.347612	453.5997613	1.788371385	0.031263369	0.999909492	-	28	3535041	3536298	-	998	lncRNA	- && - && -	-
ENSGALG00000001035	8.651167301	14.87835158	6.117469067	10.08193186	5.785961337	22.01697045	61.3879758	28.93267272	9.932229953	29.53089507	-1.566824242	0.031284923	0.999909492	-	28	2283963	2295801	-	1398	protein_coding	- && sp|Q92753|RORB_HUMAN Nuclear receptor ROR-beta OS=Homo sapiens OX=9606 GN=RORB PE=1 SV=3 && -	zf-C4
ENSGALG00000031122	75.38874363	96.27168669	46.49276491	51.32619858	111.0904577	80.72889164	139.8281671	132.6080833	67.36984845	116.0638999	-0.782671053	0.031325986	0.999909492	NTNG1	8	1215190	1359430	+	2351	protein_coding	- && sp|Q9Y2I2|NTNG1_HUMAN Netrin-G1 OS=Homo sapiens OX=9606 GN=NTNG1 PE=1 SV=3 && -	Laminin_EGF
novel.1663	1116.000582	498.8623765	1031.405285	908.2904071	741.7602434	537.5810284	290.7402743	365.6768357	888.6396625	483.9395954	0.877234311	0.031465351	0.999909492	-	MT	2	1223	-	1222	-	- && - && -	-
ENSGALG00000009452	375.7078371	487.4848135	576.2655861	192.4732447	156.2209561	211.9133405	299.266382	223.4245282	407.9828704	222.7063017	0.871883391	0.031482643	0.999909492	GALNT16	5	28252274	28309388	-	1878	protein_coding	- && sp|Q8N428|GLT16_HUMAN Polypeptide N-acetylgalactosaminyltransferase 16 OS=Homo sapiens OX=9606 GN=GALNT16 PE=1 SV=2 && -	Glycos_transf_2
ENSGALG00000052822	56.85052798	0.875197152	17.12891339	0	4.62876907	0	0	0.803685353	18.71365963	1.358113606	3.834918624	0.031551506	0.999909492	-	1	171305216	171336670	-	2082	lncRNA	- && sp|A0A1B0GVH6|CM042_HUMAN Uncharacterized protein C13orf42 OS=Homo sapiens OX=9606 GN=C13orf42 PE=4 SV=1 && -	-
ENSGALG00000054783	2781.968228	3692.456783	5725.951047	4755.922222	1633.955482	2972.29101	2871.59309	2816.917163	4239.07457	2573.689186	0.719770969	0.031731405	0.999909492	NDRG1	2	141967432	142007621	-	2847	protein_coding	- && sp|Q4R4Q3|NDRG1_MACFA Protein NDRG1 OS=Macaca fascicularis OX=9541 GN=Ndrg1 PE=2 SV=1 && -	Ndr
novel.1618	478.2859637	287.0646658	727.978819	178.7251558	249.9535298	216.5002094	226.7944661	122.9638591	418.013651	204.0530161	1.034214678	0.031881579	0.999909492	-	KZ626833.1	183231	188651	-	1657	-	- && - && -	-
ENSGALG00000008139	38.31231234	39.38387183	17.12891339	62.32466971	45.13049843	55.95979988	105.7237361	145.4670489	39.28744181	88.07027084	-1.161933059	0.032006345	0.999909492	EML6	3	2560870	2680684	-	7652	protein_coding	- && sp|Q6ZMW3|EMAL6_HUMAN Echinoderm microtubule-associated protein-like 6 OS=Homo sapiens OX=9606 GN=EML6 PE=2 SV=2 && -	-
ENSGALG00000016684	6.179405215	48.13584334	14.68192576	8.248853344	83.31784325	2.752121306	72.47191587	176.0070924	19.31150692	83.6372432	-2.108361795	0.032070605	0.999909492	RHAG	3	108759943	108772090	+	2556	protein_coding	- && sp|Q9GKN7|RHAG_BOVIN Ammonium transporter Rh type A OS=Bos taurus OX=9913 GN=RHAG PE=2 SV=1 && -	Ammonium_transp
novel.1358	2.471762086	1.750394303	2.446987627	34.8284919	0	145.8624292	92.93457447	54.65060402	10.37440898	73.36190192	-2.813739001	0.032100966	0.999909492	-	5	36762364	36772440	-	625	-	- && - && -	-
novel.877	0	3.500788607	4.893975254	3.666157042	0	25.68646552	31.54659867	13.66265101	3.015230226	17.7239288	-2.549245226	0.032346132	0.999909492	-	3	9479101	9490287	+	661	-	- && - && -	-
ENSGALG00000050359	0	1.750394303	1.223493813	9.165392604	11.57192267	4.586868843	22.16788015	18.48476313	3.03482018	14.2028587	-2.182160787	0.032463394	0.999909492	-	27	3032428	3034563	+	1926	protein_coding	- && sp|P13373|VPRE2_MOUSE Immunoglobulin omega chain OS=Mus musculus OX=10090 GN=Vpreb2 PE=2 SV=1 && -	V-set
ENSGALG00000007546	0	13.12795728	3.67048144	4.582696302	39.34453709	8.256363917	13.6417724	23.30687525	5.345283754	21.13738716	-1.942631307	0.032690538	0.999909492	-	4	11345577	11367340	-	2806	protein_coding	- && sp|Q8R3S6|EXOC1_MOUSE Exocyst complex component 1 OS=Mus musculus OX=10090 GN=Exoc1 PE=1 SV=4 && -	-
ENSGALG00000008660	3.707643129	6.126380062	4.893975254	17.41424595	59.01680564	2.752121306	21.31526937	38.57689696	8.035561098	30.41527332	-1.90150898	0.032700736	0.999909492	CST7	3	15917270	15922608	+	1423	protein_coding	- && sp|O76096|CYTF_HUMAN Cystatin-F OS=Homo sapiens OX=9606 GN=CST7 PE=1 SV=1 && -	-
ENSGALG00000029613	0	0.875197152	2.446987627	6.415774823	1.157192267	10.09111145	22.16788015	20.09213383	2.4344899	13.37707943	-2.437220412	0.032725988	0.999909492	-	4	26829765	26868188	-	1738	lncRNA	- && - && -	-
ENSGALG00000051348	7.415286258	8.751971517	7.340962881	3.666157042	2.314384535	2.752121306	0.852610775	1.607370707	6.793594424	1.881621831	1.870723454	0.032763396	0.999909492	-	2	113031958	113039533	+	1303	lncRNA	- && - && -	-
ENSGALG00000034282	148.3057252	120.7772069	198.2059978	120.0666431	106.4616886	97.24161947	102.313293	82.77959139	146.8388932	97.19904811	0.593013886	0.033019173	0.999909492	-	32	478107	503835	+	2892	protein_coding	- && sp|A8WGA3|LFN1L_DANRE Leucine-rich repeat and fibronectin type III domain-containing protein 1-like protein OS=Danio rerio OX=7955 GN=lrfn1l PE=2 SV=1 && -	I-set
ENSGALG00000047357	16.06645356	42.00946328	20.79939483	69.65698379	20.82946081	75.22464903	173.0799873	154.3075878	37.13307387	105.8604212	-1.507124704	0.03307932	0.999909492	-	3	32320854	32331686	-	2383	protein_coding	- && sp|O14718|OPSX_HUMAN Visual pigment-like receptor peropsin OS=Homo sapiens OX=9606 GN=RRH PE=1 SV=1 && -	7tm_1
ENSGALG00000052762	0	3.500788607	6.117469067	0.91653926	1.157192267	10.09111145	33.25182022	12.85896565	2.633699234	14.3397724	-2.458310988	0.033099543	0.999909492	-	2	61019535	61054644	-	3186	lncRNA	- && - && -	-
ENSGALG00000028438	739.0568638	508.4895451	568.9246232	655.3255712	498.7498672	329.3371829	371.7382979	496.6775483	617.9491508	424.1257241	0.542979744	0.033466298	0.999909492	CLK1	7	11298069	11305798	-	3313	protein_coding	- && sp|P49759|CLK1_HUMAN Dual specificity protein kinase CLK1 OS=Homo sapiens OX=9606 GN=CLK1 PE=1 SV=2 && -	Pkinase
ENSGALG00000006995	259.535019	35.88308322	29.36385152	86.15469048	48.60207523	14.6779803	36.66226332	39.38058231	102.7341611	34.83072529	1.559928676	0.033476728	0.999909492	APOD	9	12832591	12836179	+	1607	protein_coding	- && sp|Q32KY0|APOD_BOVIN Apolipoprotein D OS=Bos taurus OX=9913 GN=APOD PE=2 SV=1 && -	Lipocalin_2
ENSGALG00000043143	155.7210114	58.63820916	79.52709787	134.7312713	64.80276697	74.30727526	38.36748487	50.63217726	107.1543974	57.02742609	0.910658832	0.033577585	0.999909492	-	12	11958500	11959644	+	755	pseudogene	- && - && -	-
ENSGALG00000040869	208.8638963	23.6303231	192.0885287	19.24732447	47.44488296	37.61232451	34.95704177	19.28844848	110.9575181	34.82567443	1.671139449	0.033677129	0.999909492	-	15	9561568	9563173	-	588	protein_coding	- && sp|O96860|DYL2_DROME Dynein light chain 2, cytoplasmic OS=Drosophila melanogaster OX=7227 GN=Cdlc2 PE=1 SV=1 && -	-
ENSGALG00000050693	0	2.625591455	1.223493813	5.499235563	3.471576802	13.76060653	9.378718524	12.85896565	2.337080208	9.867466877	-2.023020483	0.034021783	0.999909492	-	3	85272442	85312543	+	1686	lncRNA	- && - && -	Laminin_G_2
novel.1079	0	0.875197152	0	0.91653926	8.100345872	3.669495074	0.852610775	5.625797473	0.447934103	4.562062299	-3.143419646	0.034124389	0.999909492	-	31	1974823	1975375	-	436	-	- && - && -	-
ENSGALG00000049483	0	0	0	0.91653926	3.471576802	5.504242612	1.70522155	2.41105606	0.229134815	3.273024256	-3.356902193	0.034156281	0.999909492	-	27	2908336	2911455	-	2944	protein_coding	- && sp|P02450|KRFC_CHICK Feather keratin 1 OS=Gallus gallus OX=9031 PE=3 SV=2 && -	V-set
ENSGALG00000015833	4.943524172	1.750394303	0	0	10.41473041	0.917373769	9.378718524	24.1105606	1.673479619	11.20534582	-2.782110644	0.034557408	0.999909492	NT5E	3	76970519	76992372	-	1686	protein_coding	- && sp|Q05927|5NTD_BOVIN 5'-nucleotidase OS=Bos taurus OX=9913 GN=NT5E PE=1 SV=2 && -	Metallophos
ENSGALG00000016837	362.1131456	56.01261771	283.8505647	57.74197341	115.7192267	39.44707205	59.68275425	64.29482826	189.9295754	69.78597032	1.444445458	0.034598325	0.999909492	-	1	139459694	139735145	+	5571	pseudogene	- && sp|Q9Y6X6|MYO16_HUMAN Unconventional myosin-XVI OS=Homo sapiens OX=9606 GN=MYO16 PE=1 SV=3 && -	Myosin_head
ENSGALG00000023521	417.7277926	239.8040196	255.710207	752.4787328	340.2145266	164.2099046	133.0072809	174.3997217	416.430188	202.9578584	1.038790231	0.03469633	0.999909492	ADRA2A	6	27190992	27192326	+	1335	protein_coding	- && sp|P18871|ADA2A_PIG Alpha-2A adrenergic receptor OS=Sus scrofa OX=9823 GN=ADRA2A PE=1 SV=2 && -	7tm_1
ENSGALG00000051149	3.707643129	12.25276012	0	28.41271707	3.471576802	0	1.70522155	0.803685353	11.09328008	1.495120926	2.941910971	0.035136069	0.999909492	-	6	20496228	20508425	+	1268	lncRNA	- && - && -	-
ENSGALG00000039385	1.235881043	0	0	3.666157042	4.62876907	13.76060653	10.2313293	2.41105606	1.225509521	7.757940239	-2.625068733	0.035189675	0.999909492	-	12	11995005	11996636	+	1632	protein_coding	- && - && -	Crystall
ENSGALG00000053770	2.471762086	3.500788607	1.223493813	1.833078521	9.257538139	4.586868843	7.673496974	8.840538886	2.257280757	7.589610711	-1.720431586	0.035374627	0.999909492	-	2	103396237	103402787	+	1484	protein_coding	- && sp|Q9JI35|HRH3_CAVPO Histamine H3 receptor OS=Cavia porcellus OX=10141 GN=HRH3 PE=2 SV=2 && -	7tm_1
ENSGALG00000050656	127.2957474	68.26537783	201.8764792	163.1439884	101.8329195	77.05939656	74.17713742	53.04323332	140.1453982	76.52817171	0.874093967	0.035408708	0.999909492	-	32	721205	723648	-	803	protein_coding	- && sp|Q9WU03|SPIT2_MOUSE Kunitz-type protease inhibitor 2 OS=Mus musculus OX=10090 GN=Spint2 PE=1 SV=1 && -	Kunitz_BPTI
ENSGALG00000038758	4848.361332	3300.368459	5788.349231	6314.038965	4235.323699	3328.232032	2832.372994	2753.42602	5062.779497	3287.338686	0.623096562	0.035480976	0.999909492	MMP15	11	444251	449004	-	3253	protein_coding	- && sp|P51511|MMP15_HUMAN Matrix metalloproteinase-15 OS=Homo sapiens OX=9606 GN=MMP15 PE=1 SV=1 && -	Hemopexin
ENSGALG00000040035	28.42526399	28.00630885	39.15180203	24.74656003	25.45822988	44.95131466	101.4606822	74.74273786	30.08248373	61.65324115	-1.044289655	0.035623615	0.999909492	ADRB2	13	9348431	9371027	-	1560	protein_coding	- && sp|Q9TST5|ADRB2_FELCA Beta-2 adrenergic receptor OS=Felis catus OX=9685 GN=ADRB2 PE=3 SV=1 && -	7tm_1
ENSGALG00000040249	28.42526399	49.0110405	23.24638246	69.65698379	18.51507628	5.504242612	21.31526937	26.52161666	42.58491768	17.96405123	1.248291601	0.035659321	0.999909492	BHLHE22	2	114381432	114383485	+	2054	protein_coding	- && sp|Q71T09|BHE22_CHICK Class E basic helix-loop-helix protein 22 OS=Gallus gallus OX=9031 GN=BHLHE22 PE=2 SV=1 && -	HLH
ENSGALG00000047668	1.235881043	7.001577214	0	3.666157042	2.314384535	14.6779803	19.61004782	16.87739242	2.975903825	13.36995127	-2.119285493	0.03597617	0.999909492	-	20	13270842	13283947	-	3618	lncRNA	- && - && -	-
ENSGALG00000026875	9.887048345	7.876774365	4.893975254	0.91653926	1.157192267	0.917373769	1.70522155	0.803685353	5.893584306	1.145868235	2.353638286	0.035992847	0.999909492	-	21	2851243	2855925	+	2793	protein_coding	- && sp|A5D7L8|PERM1_BOVIN PGC-1 and ERR-induced regulator in muscle protein 1 OS=Bos taurus OX=9913 GN=PERM1 PE=2 SV=1 && -	-
ENSGALG00000024298	9.887048345	9.627168669	2.446987627	29.32925633	26.61542215	39.44707205	38.36748487	30.54004342	12.82261524	33.74250562	-1.377901019	0.036039004	0.999909492	ADAMTSL5	28	3331413	3336022	-	2901	protein_coding	- && sp|Q6ZMM2|ATL5_HUMAN ADAMTS-like protein 5 OS=Homo sapiens OX=9606 GN=ADAMTSL5 PE=1 SV=3 && -	TSP_1
ENSGALG00000035690	1.235881043	0.875197152	4.893975254	8.248853344	13.88630721	14.6779803	12.78916162	8.036853533	3.813476698	12.34757567	-1.6793847	0.03610216	0.999909492	RAPGEFL1	27	7192660	7197653	+	1905	protein_coding	- && sp|Q68EF8|RPGFL_MOUSE Rap guanine nucleotide exchange factor-like 1 OS=Mus musculus OX=10090 GN=Rapgefl1 PE=1 SV=2 && -	-
ENSGALG00000046918	4.943524172	13.12795728	4.893975254	13.74808891	0	54.12505235	57.12492192	49.02480655	9.178386402	40.0686952	-2.117302128	0.036123531	0.999909492	-	1	147196195	147221721	-	2188	lncRNA	- && - && -	-
ENSGALG00000050240	34.60466921	73.51656074	50.16324635	102.6523972	190.9367241	117.4238424	53.71447882	200.9213383	65.23421837	140.7490959	-1.104109737	0.036296433	0.999909492	TBX21	27	6538026	6545277	-	2064	protein_coding	- && sp|Q9JKD8|TBX21_MOUSE T-box transcription factor TBX21 OS=Mus musculus OX=10090 GN=Tbx21 PE=1 SV=1 && -	T-box
ENSGALG00000001828	66.73757633	156.6602902	127.2433566	96.23662234	83.31784325	234.8476848	311.2029329	260.3940545	111.7194614	222.4406288	-0.993504236	0.036317153	0.999909492	-	19	4263409	4272191	+	1911	pseudogene	- && sp|Q9Z200|SH2B2_RAT SH2B adapter protein 2 OS=Rattus norvegicus OX=10116 GN=Sh2b2 PE=1 SV=1 && -	SH2
ENSGALG00000016788	3.707643129	2.625591455	4.893975254	0.91653926	20.82946081	1.834747537	5.11566465	22.50318989	3.035937275	12.57076572	-2.075837826	0.036361266	0.999909492	IL18RAP	1	135229034	135244807	+	2812	protein_coding	- && sp|O95256|I18RA_HUMAN Interleukin-18 receptor accessory protein OS=Homo sapiens OX=9606 GN=IL18RAP PE=1 SV=1 && -	TIR
ENSGALG00000026613	134.7110337	386.8371411	72.18613499	371.1984005	127.2911494	73.38990149	110.8394007	120.552803	241.2331776	108.0183137	1.161389268	0.036610351	0.999909492	S100A4	25	3309972	3310726	-	458	protein_coding	- && sp|P26447|S10A4_HUMAN Protein S100-A4 OS=Homo sapiens OX=9606 GN=S100A4 PE=1 SV=1 && -	-
novel.1419	1.235881043	22.75512594	0	12.83154965	1.157192267	82.56363917	76.73496974	61.08008685	9.205639158	55.38397201	-2.573654292	0.03674693	0.999909492	-	6	14724994	14729161	-	1981	-	- && - && -	-
ENSGALG00000014258	69.20933841	66.51498353	41.59878966	52.24273784	82.16065098	79.81151787	88.67152059	94.83487169	57.39146236	86.36964028	-0.589072455	0.036777779	0.999909492	-	4	68509592	68515621	-	1224	protein_coding	- && sp|Q9UPQ0|LIMC1_HUMAN LIM and calponin homology domains-containing protein 1 OS=Homo sapiens OX=9606 GN=LIMCH1 PE=1 SV=4 && -	-
ENSGALG00000046798	0	0	1.223493813	0.91653926	0	10.09111145	3.4104431	8.840538886	0.535008268	5.58552336	-3.41575647	0.036800792	0.999909492	-	2	80145136	80147076	+	1619	lncRNA	- && - && -	-
ENSGALG00000013085	2.471762086	19.25433734	9.787950507	21.99694225	12.72911494	35.77757698	34.95704177	72.3316818	13.37774805	38.94885387	-1.528901429	0.036820187	0.999909492	PTPRO	1	62781911	62930757	+	5202	protein_coding	- && sp|Q16827|PTPRO_HUMAN Receptor-type tyrosine-protein phosphatase O OS=Homo sapiens OX=9606 GN=PTPRO PE=1 SV=2 && -	Y_phosphatase
ENSGALG00000041611	33.36878816	91.02050378	45.2692711	153.0620565	415.432024	55.04242612	126.1863947	284.5046151	80.68015488	220.291365	-1.445255945	0.036947005	0.999909492	-	23	313700	315602	-	492	lncRNA	- && - && -	-
ENSGALG00000047325	1.235881043	0	0	0.91653926	2.314384535	6.42161638	5.11566465	2.41105606	0.538105076	4.065680406	-2.95718395	0.037039101	0.999909492	-	13	3818527	3823727	+	539	lncRNA	- && - && -	-
ENSGALG00000027791	0	1.750394303	0	0	2.314384535	8.256363917	4.263053875	3.214741413	0.437598576	4.512135935	-3.156398566	0.037125248	0.999909492	FGF23	1	73425405	73429018	+	970	protein_coding	- && sp|Q9GZV9|FGF23_HUMAN Fibroblast growth factor 23 OS=Homo sapiens OX=9606 GN=FGF23 PE=1 SV=1 && -	-
ENSGALG00000053682	297.8473314	219.6744851	70.96264118	46.74350228	113.4048422	41.28181959	45.18837107	49.02480655	158.80699	62.22495985	1.354546017	0.037215191	0.999909492	-	16	1913575	1929106	-	4168	protein_coding	- && sp|P15979|HA1F_CHICK Class I histocompatibility antigen, F10 alpha chain OS=Gallus gallus OX=9031 PE=1 SV=1 && -	MHC_I
novel.1651	123.5881043	43.75985759	160.2776896	89.82084752	76.37468965	51.37293104	46.04098185	23.30687525	104.3616247	49.27386945	1.084750626	0.037370511	0.999909492	-	KZ626839.1	194155	198505	+	895	-	- && - && -	-
ENSGALG00000052005	0	1.750394303	1.223493813	0.91653926	0	5.504242612	12.78916162	9.644224239	0.972606844	6.984407119	-2.813480541	0.037485719	0.999909492	-	6	23184626	23186110	-	794	lncRNA	- && - && -	-
ENSGALG00000031170	8.651167301	10.50236582	4.893975254	10.08193186	4.62876907	18.34747537	36.66226332	34.55847019	8.53236006	23.54924449	-1.463422323	0.037731224	0.999909492	ADCY1	2	54710632	54882357	+	3342	protein_coding	- && sp|Q08828|ADCY1_HUMAN Adenylate cyclase type 1 OS=Homo sapiens OX=9606 GN=ADCY1 PE=1 SV=2 && -	Guanylate_cyc
ENSGALG00000048250	8.651167301	11.37756297	20.79939483	4.582696302	4.62876907	45.86868843	30.6939879	55.45428938	11.35270535	34.16143369	-1.604045841	0.037820895	0.999909492	-	20	12796074	12803548	+	1457	lncRNA	- && - && -	-
ENSGALG00000055023	14.83057252	15.75354873	17.12891339	3.666157042	0	5.504242612	0	4.82211212	12.84479792	2.581588683	2.28356372	0.037860541	0.999909492	-	33	5563234	5566047	-	1894	protein_coding	- && sp|P58166|INHBE_HUMAN Inhibin beta E chain OS=Homo sapiens OX=9606 GN=INHBE PE=1 SV=1 && -	-
ENSGALG00000048784	1.235881043	0.875197152	0	0	0	2.752121306	12.78916162	7.23316818	0.527769549	5.693612777	-3.459820194	0.037906483	0.999909492	-	33	2678907	2681118	-	1182	protein_coding	- && sp|Q9UGF5|O14J1_HUMAN Olfactory receptor 14J1 OS=Homo sapiens OX=9606 GN=OR14J1 PE=2 SV=1 && -	-
novel.1073	17.3023346	6.126380062	14.68192576	10.99847113	3.471576802	6.42161638	4.263053875	4.82211212	12.27727789	4.744589794	1.344686391	0.037913475	0.999909492	-	31	5662576	5669310	+	750	-	- && - && PF01576:Myosin tail	Myosin_tail_1
ENSGALG00000013911	3120.599634	1648.871434	4177.007879	2359.172056	2301.65542	1521.005708	1510.826293	1401.627256	2826.412751	1683.778669	0.747261969	0.037915152	0.999909492	ZC3HAV1	1	71375201	71400743	-	3832	protein_coding	- && sp|Q9H0J9|PAR12_HUMAN Protein mono-ADP-ribosyltransferase PARP12 OS=Homo sapiens OX=9606 GN=PARP12 PE=1 SV=1 && -	WWE
ENSGALG00000038532	14.83057252	60.38860347	67.29215974	13.74808891	8.100345872	8.256363917	14.49438317	24.91424595	39.06485616	13.94133473	1.47682044	0.03818438	0.999909492	-	21	614052	618958	-	2479	protein_coding	- && sp|Q63618|ESPN_RAT Espin OS=Rattus norvegicus OX=10116 GN=Espn PE=1 SV=2 && -	-
ENSGALG00000051411	1.235881043	16.62874588	0	14.66462817	4.62876907	19.26484914	46.89359262	100.4606692	8.132313773	42.81197	-2.378480208	0.038607703	0.999909492	-	2	75058207	75085245	-	3453	lncRNA	- && - && -	-
ENSGALG00000035854	8.651167301	5.25118291	7.340962881	7.332314083	6.943153604	5.504242612	63.94580812	20.09213383	7.143906794	24.12133454	-1.767270322	0.038641749	0.999909492	-	2	41532339	41538738	+	2443	protein_coding	- && sp|A6NMZ7|CO6A6_HUMAN Collagen alpha-6(VI) chain OS=Homo sapiens OX=9606 GN=COL6A6 PE=1 SV=2 && -	VWA
ENSGALG00000023822	2.471762086	16.62874588	1.223493813	9.165392604	5.785961337	10.09111145	42.63053875	61.8837722	7.372348597	30.09784594	-2.008419081	0.038667802	0.999909492	IL5	13	17608228	17610912	-	411	protein_coding	- && - && -	-
ENSGALG00000015846	54.37876589	74.39175789	61.17469067	85.23815122	91.41818912	117.4238424	93.78718524	105.2827813	68.79584142	101.9779995	-0.561737569	0.038743945	0.999909492	SNAP91	3	77640791	77711585	+	4617	protein_coding	- && sp|Q61548|AP180_MOUSE Clathrin coat assembly protein AP180 OS=Mus musculus OX=10090 GN=Snap91 PE=1 SV=1 && -	-
ENSGALG00000031398	245.9403276	77.01734935	157.8307019	471.1011799	200.1942623	32.1080819	59.68275425	61.08008685	237.9723897	88.26629631	1.434225237	0.038815308	0.999909492	-	7	23251973	23253748	+	1187	lncRNA	- && - && -	-
ENSGALG00000005630	2.471762086	8.751971517	11.01144432	9.165392604	10.41473041	31.19070813	20.4626586	15.27002171	7.850142632	19.33452971	-1.294483827	0.03887077	0.999909492	CRYBB1	15	7465177	7483070	-	1182	protein_coding	- && sp|P07530|CRBB1_CHICK Beta-crystallin B1 OS=Gallus gallus OX=9031 GN=CRYBB1 PE=2 SV=1 && -	Crystall
ENSGALG00000050587	0	3.500788607	1.223493813	0.91653926	1.157192267	8.256363917	2.557832325	24.91424595	1.41020542	9.221408615	-2.665999347	0.038876824	0.999909492	-	1	185710623	185712905	-	1940	lncRNA	- && - && -	-
novel.1661	0	0	0	0	0	58.71192119	0	39.38058231	0	24.52312588	-6.989404255	0.039014982	0.999909492	-	KZ626839.1	538328	540103	-	1422	-	- && - && -	-
ENSGALG00000007862	56.85052798	85.76932087	73.40962881	63.24120897	126.1339571	83.48101294	92.08196369	126.1786005	69.81767166	106.9688836	-0.611131671	0.039033744	0.999909492	CNTN3	12	17291942	17382288	-	2959	protein_coding	- && sp|Q9P232|CNTN3_HUMAN Contactin-3 OS=Homo sapiens OX=9606 GN=CNTN3 PE=1 SV=3 && -	I-set
ENSGALG00000036589	72.91698154	47.26064619	50.16324635	26.57963855	54.38803657	29.3559606	206.3318075	225.0318989	49.23012816	128.7769259	-1.391626369	0.039123991	0.999909492	GFRA4	4	89326506	89392084	-	1627	protein_coding	- && sp|O93512|GFRA4_CHICK GDNF family receptor alpha-4 OS=Gallus gallus OX=9031 GN=GFRA4 PE=2 SV=1 && -	-
novel.1391	1423.734962	1374.934725	1384.994997	1239.16108	1053.044963	1015.532762	1141.645828	1168.558504	1355.706441	1094.695514	0.307940681	0.039170821	0.999909492	-	6	17360768	17390186	+	4040	-	- && - && -	-
ENSGALG00000009875	27.18938295	2.625591455	37.92830822	10.99847113	2.314384535	0.917373769	11.08394007	4.82211212	19.68543844	4.784452624	2.01556509	0.039220044	0.999909492	HMGA2	1	34324330	34428910	+	479	protein_coding	- && - && -	-
ENSGALG00000001181	70.44521945	51.63663195	75.85661643	59.57505193	162.0069174	64.2161638	93.78718524	117.3380616	64.37837994	109.337082	-0.765020219	0.039262906	0.999909492	KCNJ5	24	1097586	1142577	+	2391	protein_coding	- && sp|O02670|KCNJ5_PIG G protein-activated inward rectifier potassium channel 4 OS=Sus scrofa OX=9823 GN=KCNJ5 PE=2 SV=1 && -	-
ENSGALG00000035624	2.471762086	1.750394303	0	0.91653926	4.62876907	9.173737686	5.11566465	4.018426766	1.284673912	5.734149543	-2.151935209	0.03930408	0.999909492	-	17	5861537	5872810	+	684	lncRNA	- && - && -	-
novel.244	2.471762086	3.500788607	3.67048144	0.91653926	0	12.84323276	29.84137712	9.644224239	2.639892848	13.08220853	-2.324887961	0.039392916	0.999909492	-	11	8271052	8285488	+	1527	-	- && - && -	-
novel.491	21.00997773	14.87835158	15.90541957	20.16386373	9.257538139	105.4979834	11.93655085	98.85329845	17.98940315	56.38634271	-1.651489131	0.039651463	0.999909492	-	18	11192454	11194180	+	1667	-	- && - && -	-
ENSGALG00000034860	830.5120609	727.2888331	440.4577728	739.6471832	1296.055339	710.9646707	1025.690762	1301.970272	684.4764625	1083.670261	-0.662530919	0.03988742	0.999909492	BCHE	9	21107790	21154158	+	4523	protein_coding	- && sp|P32749|CHLE_BOVIN Cholinesterase OS=Bos taurus OX=9913 GN=BCHE PE=2 SV=2 && -	COesterase
ENSGALG00000054450	0	10.50236582	6.117469067	3.666157042	3.471576802	10.09111145	22.16788015	53.84691867	5.071497982	22.39437177	-2.129905552	0.040200094	0.999909492	-	6	19984685	19988706	-	1816	lncRNA	- && sp|Q5VYY2|LIPM_HUMAN Lipase member M OS=Homo sapiens OX=9606 GN=LIPM PE=2 SV=2 && -	-
ENSGALG00000047124	22.24585878	35.00788607	39.15180203	11.91501039	10.41473041	99.99374078	120.2181193	63.49114291	27.08013931	73.52943334	-1.445343989	0.040369354	0.999909492	-	11	17570375	17573969	-	1399	lncRNA	- && - && -	-
ENSGALG00000048704	8.651167301	6.126380062	12.23493813	3.666157042	4.62876907	0	0	0	7.669660635	1.157192267	2.85637189	0.04066169	0.999909492	-	13	1024132	1028534	-	2424	protein_coding	- && sp|Q5DRD3|PCDBF_PANTR Protocadherin beta-15 OS=Pan troglodytes OX=9598 GN=PCDHB15 PE=3 SV=1 && -	Cadherin
ENSGALG00000036229	33573.94442	13323.12624	26929.09883	11165.28127	17589.32246	10618.60137	6314.435399	8299.658643	21247.86269	10705.50447	0.988972615	0.040760194	0.999909492	ND4	MT	11486	12863	+	1378	protein_coding	- && sp|P18939|NU4M_CHICK NADH-ubiquinone oxidoreductase chain 4 OS=Gallus gallus OX=9031 GN=MT-ND4 PE=3 SV=1 && -	-
ENSGALG00000046053	0	0	2.446987627	3.666157042	5.785961337	12.84323276	4.263053875	7.23316818	1.528286167	7.531354038	-2.288878031	0.040796988	0.999909492	-	4	74228940	74252285	+	984	lncRNA	- && - && -	-
ENSGALG00000038146	155.7210114	170.6634446	45.2692711	292.3760241	37.03015256	42.19919336	44.3357603	141.4486222	166.0074378	66.2534321	1.323664845	0.041192096	0.999909492	-	19	558650	564550	+	2225	protein_coding	- && sp|Q5NCC9|TRI58_MOUSE E3 ubiquitin-protein ligase TRIM58 OS=Mus musculus OX=10090 GN=Trim58 PE=2 SV=1 && -	SPRY
ENSGALG00000040114	38.31231234	42.88466043	24.46987627	47.66004154	24.30103761	44.03394089	170.522155	135.8228247	38.33172264	93.66998955	-1.289154602	0.041268331	0.999909492	PTPRZ1	1	23044093	23176470	-	7032	protein_coding	- && sp|P23471|PTPRZ_HUMAN Receptor-type tyrosine-protein phosphatase zeta OS=Homo sapiens OX=9606 GN=PTPRZ1 PE=1 SV=4 && -	Y_phosphatase
ENSGALG00000019291	1.235881043	0	0	0	0	8.256363917	2.557832325	6.429482826	0.308970261	4.310919767	-3.768890912	0.041465476	0.999909492	-	1	60110714	60130980	-	1749	protein_coding	- && sp|P30531|SC6A1_HUMAN Sodium- and chloride-dependent GABA transporter 1 OS=Homo sapiens OX=9606 GN=SLC6A1 PE=1 SV=2 && -	SNF
novel.16	456.0401049	58.63820916	206.7704545	100.8193186	163.1641097	57.79454742	37.5148741	30.54004342	205.5670218	72.25339366	1.510802576	0.041485053	0.999909492	-	1	32511651	32516214	+	4564	-	- && O92956.2 RecName: Full=Gag-Pro-Pol polyprotein; Contains: RecName: Full=Matrix protein p19; Contains: RecName: Full=p2A; Contains: RecName: Full=p2B; Contains: RecName: Full=p10; Contains: RecName: Full=Capsid protein p27; Contains: RecName: Full=p3; Contains: RecName: Full=Nucleocapsid protein p12; Contains: RecName: Full=Protease p15; Contains: RecName: Full=Reverse transcriptase beta-subu…	-
ENSGALG00000042992	4.943524172	7.876774365	0	0	6.943153604	12.84323276	28.98876635	12.0552803	3.205074634	15.20760825	-2.23306871	0.041540804	0.999909492	-	1	190815780	191167322	-	3448	protein_coding	- && sp|Q63622|DLG2_RAT Disks large homolog 2 OS=Rattus norvegicus OX=10116 GN=Dlg2 PE=1 SV=1 && -	PDZ
ENSGALG00000048464	0	0.875197152	0	2.749617781	1.157192267	6.42161638	12.78916162	4.82211212	0.906203733	6.297520598	-2.705852404	0.041727154	0.999909492	-	1	43906792	43914560	-	448	lncRNA	- && - && -	-
novel.1141	3.707643129	11.37756297	9.787950507	8.248853344	3.471576802	4.586868843	0.852610775	0.803685353	8.280502488	2.428685443	1.816312634	0.041728954	0.999909492	-	33	6623939	6626118	-	1155	-	- && Q5R8X0.1 RecName: Full=39S ribosomal protein L49, mitochondrial; Short=L49mt; Short=MRP-L49 && PF05046:Mitochondrial large subunit ribosomal protein (Img2)	-
ENSGALG00000027765	95.16284032	195.1689648	119.9023937	98.98624013	102.9901118	203.6569766	336.7812561	336.744163	127.3051097	245.0431269	-0.944589051	0.041858818	0.999909492	-	2	19463738	19494337	-	3850	protein_coding	- && sp|P22897|MRC1_HUMAN Macrophage mannose receptor 1 OS=Homo sapiens OX=9606 GN=MRC1 PE=1 SV=1 && -	Lectin_C
ENSGALG00000034085	132.2392716	193.4185705	144.37227	104.4854757	153.9065716	199.0701078	266.0145618	313.4372878	143.628897	233.1071322	-0.699599614	0.041867666	0.999909492	-	20	1160252	1181245	+	2904	protein_coding	- && sp|Q1AAU6|ASAP1_RAT Arf-GAP with SH3 domain, ANK repeat and PH domain-containing protein 1 OS=Rattus norvegicus OX=10116 GN=Asap1 PE=1 SV=2 && -	SH3_1
ENSGALG00000012613	181.6745133	164.5370645	280.1800833	251.1317574	97.20415046	166.0446521	104.0185145	175.203407	219.3808546	135.617681	0.691260582	0.041902264	0.999909492	FBP1	Z	41459118	41469158	-	1659	protein_coding	- && sp|P00636|F16P1_PIG Fructose-1,6-bisphosphatase 1 OS=Sus scrofa OX=9823 GN=FBP1 PE=1 SV=4 && -	-
ENSGALG00000051130	0	0	0	0.91653926	5.785961337	1.834747537	1.70522155	3.214741413	0.229134815	3.135167959	-3.284643988	0.042150161	0.999909492	-	3	61429111	61462188	+	401	lncRNA	- && - && -	-
ENSGALG00000052069	0	0	0	0	1.157192267	18.34747537	1.70522155	0	0	5.302472297	-4.780122826	0.042330218	0.999909492	-	2	131037697	131040529	-	1203	lncRNA	- && - && -	-
ENSGALG00000029659	64.26581424	51.63663195	30.58734534	86.15469048	111.0904577	76.14202279	125.3337839	92.42381563	58.1611205	101.24752	-0.794982326	0.042550772	0.999909492	BPHL	2	66289353	66312310	-	1664	protein_coding	- && sp|Q86WA6|BPHL_HUMAN Valacyclovir hydrolase OS=Homo sapiens OX=9606 GN=BPHL PE=1 SV=1 && -	Abhydrolase_1
ENSGALG00000005351	4.943524172	14.87835158	3.67048144	6.415774823	3.471576802	11.92585899	46.04098185	40.18426766	7.477033004	25.40567133	-1.752623686	0.042642193	0.999909492	PRDM6	Z	81605055	81673923	+	1721	protein_coding	- && sp|Q9NQX0|PRDM6_HUMAN Putative histone-lysine N-methyltransferase PRDM6 OS=Homo sapiens OX=9606 GN=PRDM6 PE=1 SV=2 && -	SET
ENSGALG00000039673	923.2031392	955.7152897	1409.464873	806.5545492	651.4992465	723.8079034	699.9934462	801.2742972	1023.734463	719.1437234	0.508703462	0.042840508	0.999909492	GALNS	11	18470242	18514508	-	3850	protein_coding	- && sp|Q32KH5|GALNS_CANLF N-acetylgalactosamine-6-sulfatase OS=Canis lupus familiaris OX=9615 GN=GALNS PE=2 SV=1 && -	Sulfatase
ENSGALG00000051186	0	0	0	0	0	1.834747537	15.34699395	1.607370707	0	4.697278048	-4.610641268	0.043042143	0.999909492	-	1	135815461	136072684	+	2664	lncRNA	- && - && -	-
ENSGALG00000049270	137.1827958	102.3980667	234.9108122	169.5597632	144.6490334	87.15050802	47.7462034	64.29482826	161.0128595	85.96014327	0.908881599	0.043142032	0.999909492	FKBP2	33	4841035	4849767	+	1500	protein_coding	- && sp|P26885|FKBP2_HUMAN Peptidyl-prolyl cis-trans isomerase FKBP2 OS=Homo sapiens OX=9606 GN=FKBP2 PE=1 SV=2 && -	FKBP_C
ENSGALG00000009042	7.415286258	27.1311117	26.9168639	6.415774823	5.785961337	9.173737686	5.968275425	3.214741413	16.96975917	6.035678965	1.497393211	0.043147909	0.999909492	ISM1	3	12825298	12864186	-	1663	protein_coding	- && sp|B1AKI9|ISM1_HUMAN Isthmin-1 OS=Homo sapiens OX=9606 GN=ISM1 PE=2 SV=2 && -	TSP_1
ENSGALG00000009268	23.48173982	83.14372941	20.79939483	73.32314083	19.67226855	223.8391995	126.1863947	198.5102823	50.18700122	142.0520363	-1.497181784	0.043193126	0.999909492	FGG	4	20332665	20338478	-	2200	protein_coding	- && sp|P02680|FIBG_RAT Fibrinogen gamma chain OS=Rattus norvegicus OX=10116 GN=Fgg PE=1 SV=3 && -	Fibrinogen_C
ENSGALG00000053831	6.179405215	39.38387183	30.58734534	41.24426672	5.785961337	186.226875	72.47191587	131.8043979	29.34872227	99.07228754	-1.752236224	0.043453619	0.999909492	-	1	63922193	63958122	+	3797	lncRNA	- && - && -	-
ENSGALG00000052055	761.3027225	507.614348	610.5234129	572.8370378	573.9673646	406.3965795	348.717807	308.6151757	613.0693803	409.4242317	0.58330362	0.043715776	0.999909492	-	3	76862835	76869945	+	2156	lncRNA	- && - && -	-
ENSGALG00000054315	1.235881043	1.750394303	4.893975254	1.833078521	4.62876907	7.338990149	9.378718524	8.840538886	2.42833228	7.546754157	-1.678490148	0.043716897	0.999909492	-	15	12342391	12385496	+	2010	lncRNA	- && - && -	-
ENSGALG00000000115	1.235881043	19.25433734	4.893975254	23.83002077	0	5.504242612	0.852610775	3.214741413	12.3035536	2.3928987	2.351981719	0.044000445	0.999909492	HEP21	16	2492672	2494263	-	720	protein_coding	- && - && -	-
ENSGALG00000013094	3.707643129	6.126380062	1.223493813	5.499235563	1.157192267	9.173737686	13.6417724	45.00637978	4.139188142	17.24477053	-2.046767849	0.044045849	0.999909492	DDC	2	80755118	80807342	-	2816	protein_coding	- && sp|P20711|DDC_HUMAN Aromatic-L-amino-acid decarboxylase OS=Homo sapiens OX=9606 GN=DDC PE=1 SV=2 && -	-
ENSGALG00000047395	1.235881043	25.3807174	4.893975254	54.07581637	378.4018714	31.19070813	3.4104431	61.08008685	21.39659752	118.5207774	-2.462040718	0.044084904	0.999909492	-	15	8217930	8218211	-	282	IG_V_gene	- && sp|P04210|LV1_CHICK Ig lambda chain V-1 region OS=Gallus gallus OX=9031 PE=4 SV=1 && -	V-set
ENSGALG00000049534	8.651167301	18.37914019	0	15.58116743	2.314384535	79.81151787	62.24058657	41.79163837	10.65286873	46.53953184	-2.116972336	0.044282668	0.999909492	-	W	6365841	6368324	-	2484	protein_coding	- && sp|Q9UQG0|POK11_HUMAN Endogenous retrovirus group K member 11 Pol protein OS=Homo sapiens OX=9606 GN=ERVK-11 PE=2 SV=2 && -	RVT_1
ENSGALG00000006600	1.235881043	0.875197152	1.223493813	4.582696302	16.20069174	3.669495074	7.673496974	4.82211212	1.979317078	8.091448978	-1.981710919	0.044320828	0.999909492	A4GNT	9	4278717	4281923	+	1262	protein_coding	- && sp|Q14BT6|A4GCT_MOUSE Alpha-1,4-N-acetylglucosaminyltransferase OS=Mus musculus OX=10090 GN=A4gnt PE=2 SV=1 && -	Gly_transf_sug
ENSGALG00000030789	304.0267366	391.2131268	293.6385152	217.2198047	509.1645976	343.0977895	501.3351357	425.1495519	301.5245458	444.6867687	-0.559886853	0.044438726	0.999909492	PGAP1	7	10027482	10056518	-	2601	protein_coding	- && sp|Q3UUQ7|PGAP1_MOUSE GPI inositol-deacylase OS=Mus musculus OX=10090 GN=Pgap1 PE=1 SV=3 && -	-
ENSGALG00000005936	123.5881043	232.8024424	161.5011834	218.136344	168.950071	473.3648646	334.2234238	298.9709514	184.0070185	318.8773277	-0.792080194	0.044684639	0.999909492	AGTR2	4	2997857	3013197	+	2474	protein_coding	- && sp|P50052|AGTR2_HUMAN Type-2 angiotensin II receptor OS=Homo sapiens OX=9606 GN=AGTR2 PE=1 SV=1 && -	7tm_1
ENSGALG00000049348	264.4785432	157.5354873	265.4981575	227.3017366	141.1774566	189.8963701	152.6173287	139.0375661	228.7034812	155.6821804	0.552148991	0.044855608	0.999909492	-	8	5472671	5478090	-	1725	protein_coding	- && sp|P83468|PHP14_RABIT 14 kDa phosphohistidine phosphatase OS=Oryctolagus cuniculus OX=9986 GN=PHPT1 PE=1 SV=1 && -	-
ENSGALG00000051625	64.26581424	50.7614348	42.82228347	42.16080598	23.14384535	44.03394089	16.19960472	28.12898736	50.00258462	27.87659458	0.839978021	0.04494072	0.999909492	-	28	892611	894378	+	1201	lncRNA	- && - && -	-
ENSGALG00000043009	92.69107823	48.13584334	62.39818448	64.15774823	190.9367241	84.39838671	79.29280207	116.5343762	66.84571357	117.7905723	-0.817763072	0.044945546	0.999909492	WNT1	33	3422447	3427906	+	3280	protein_coding	- && sp|Q91029|WNT1_CHICK Protein Wnt-1 OS=Gallus gallus OX=9031 GN=WNT1 PE=1 SV=3 && -	wnt
ENSGALG00000014690	1087.575318	1150.009057	1024.064322	987.1127835	1672.142826	1222.859234	1470.753587	1214.368569	1062.19037	1395.031054	-0.392779477	0.045081693	0.999909492	SLC12A2	Z	56896189	56948360	+	3761	protein_coding	- && sp|P55011|S12A2_HUMAN Solute carrier family 12 member 2 OS=Homo sapiens OX=9606 GN=SLC12A2 PE=1 SV=1 && -	AA_permease
ENSGALG00000017828	3.707643129	1.750394303	8.564456694	7.332314083	2.314384535	0.917373769	0.852610775	0.803685353	5.338702053	1.222013608	2.17261209	0.045857683	0.999909492	-	12	19877144	19877282	-	139	snoRNA	- && - && -	-
ENSGALG00000016412	101.3422455	124.2779955	45.2692711	42.16080598	84.47503552	109.1674785	191.8374244	271.6456494	78.26257954	164.2813969	-1.070411302	0.045890719	0.999909492	MBOAT2	3	95942849	96033545	-	2582	protein_coding	- && sp|Q5ZKL6|MBOA2_CHICK Lysophospholipid acyltransferase 2 OS=Gallus gallus OX=9031 GN=mboat2 PE=2 SV=1 && -	MBOAT
ENSGALG00000052649	27.18938295	7.876774365	37.92830822	19.24732447	11.57192267	4.586868843	2.557832325	14.46633636	23.0604475	8.29574005	1.469685578	0.045913634	0.999909492	HIST1H2B5	1	48170395	48170775	+	381	protein_coding	- && sp|Q5RCP8|H2B2E_PONAB Histone H2B type 2-E OS=Pongo abelii OX=9601 GN=H2BC21 PE=2 SV=3 && -	Histone
ENSGALG00000006626	82.80402989	37.63347752	46.49276491	59.57505193	21.98665308	39.44707205	28.98876635	38.57689696	56.62633106	32.24984711	0.801410054	0.045995127	0.999909492	PDE6C	6	21315128	21343739	-	4330	protein_coding	- && sp|P52731|PDE6C_CHICK Cone cGMP-specific 3',5'-cyclic phosphodiesterase subunit alpha' OS=Gallus gallus OX=9031 GN=PDE6C PE=1 SV=1 && -	GAF
ENSGALG00000013083	3.707643129	7.001577214	4.893975254	2.749617781	4.62876907	17.4301016	14.49438317	12.0552803	4.588203344	12.15213354	-1.407338455	0.046023619	0.999909492	ZPBP	2	80557169	80583440	-	4278	protein_coding	- && sp|Q6Q2W4|ZPBP1_CHICK Zona pellucida-binding protein 1 (Fragment) OS=Gallus gallus OX=9031 GN=ZPBP1 PE=2 SV=1 && -	-
ENSGALG00000003713	8.651167301	0	1.223493813	1.833078521	28.92980668	2.752121306	11.08394007	11.25159495	2.926934909	13.50436575	-2.244299151	0.046102713	0.999909492	-	21	4318060	4322084	+	1308	protein_coding	- && sp|Q9W701|CLCKB_XENLA Chloride channel protein ClC-Kb OS=Xenopus laevis OX=8355 GN=clcnkb PE=1 SV=1 && -	Voltage_CLC
ENSGALG00000053694	9.887048345	2.625591455	7.340962881	22.91348151	16.20069174	28.43858683	64.7984189	15.27002171	10.69177105	31.17692979	-1.541861256	0.04611664	0.999909492	OVST	1	76362509	76397638	-	4704	protein_coding	- && sp|P20740|OVOS_CHICK Ovostatin OS=Gallus gallus OX=9031 PE=1 SV=3 && -	A2M_comp
ENSGALG00000052624	0	0	0	0	5.785961337	0.917373769	0.852610775	4.018426766	0	2.893593162	-3.895502158	0.046538843	0.999909492	-	13	12127186	12127326	-	141	protein_coding	- && sp|Q08881|ITK_HUMAN Tyrosine-protein kinase ITK/TSK OS=Homo sapiens OX=9606 GN=ITK PE=1 SV=1 && -	Pkinase_Tyr
novel.518	0	0	0	0	0	20.18222291	0.852610775	0.803685353	0	5.459629759	-4.823030211	0.046667307	0.999909492	-	2	7543956	7556671	+	1231	-	- && - && -	-
ENSGALG00000033520	7.415286258	5.25118291	0	11.91501039	37.03015256	1.834747537	17.90482627	48.2211212	6.145369889	26.24771189	-2.082195373	0.046692429	0.999909492	DCSTAMP	2	129825673	129834748	+	3109	protein_coding	- && sp|Q9H295|DCSTP_HUMAN Dendritic cell-specific transmembrane protein OS=Homo sapiens OX=9606 GN=DCSTAMP PE=1 SV=1 && -	DC_STAMP
ENSGALG00000037841	306.4984987	269.5607227	157.8307019	243.7994433	350.629257	321.080819	375.148741	368.8915772	244.4223417	353.9375985	-0.533611147	0.047323887	0.999909492	GRM7	12	19261785	19486230	+	4731	protein_coding	- && sp|P35400|GRM7_RAT Metabotropic glutamate receptor 7 OS=Rattus norvegicus OX=10116 GN=Grm7 PE=1 SV=1 && -	ANF_receptor
ENSGALG00000013548	6.179405215	14.00315443	14.68192576	27.49617781	27.77261442	21.09959668	28.13615557	68.31325503	15.5901658	36.33040542	-1.21237183	0.047473104	0.999909492	GZMA	Z	16643589	16666277	+	1654	protein_coding	- && sp|Q7YRZ7|GRAA_BOVIN Granzyme A OS=Bos taurus OX=9913 GN=GZMA PE=2 SV=1 && -	Trypsin
ENSGALG00000033535	189.0897996	176.7898246	1057.098655	89.82084752	135.3914953	233.0129372	81.85063439	86.79801815	378.1997816	134.2632713	1.4936868	0.047552081	0.999909492	RGS16	8	5981547	5987489	+	3276	protein_coding	- && sp|F1S668|RGS16_PIG Regulator of G-protein signaling 16 OS=Sus scrofa OX=9823 GN=RGS16 PE=1 SV=3 && -	RGS
ENSGALG00000004163	0	1.750394303	7.340962881	0.91653926	1.157192267	9.173737686	15.34699395	22.50318989	2.501974111	12.04527845	-2.3049273	0.047619387	0.999909492	NPHS2	8	6516322	6522709	+	1338	protein_coding	- && sp|Q91X05|PODO_MOUSE Podocin OS=Mus musculus OX=10090 GN=Nphs2 PE=1 SV=2 && -	-
ENSGALG00000049051	11.12292939	19.25433734	31.81083915	12.83154965	12.72911494	8.256363917	6.8208862	6.429482826	18.75491388	8.558961971	1.145076187	0.04793889	0.999909492	-	1	66576103	66587940	-	571	lncRNA	- && - && -	-
novel.86	65.50169528	89.27010947	308.320441	979.7804694	244.1675684	72.47252772	86.11368827	52.23954796	360.7181788	113.7483331	1.667054276	0.048030356	0.999909492	-	1	162635799	162636316	+	518	-	- && - && -	-
ENSGALG00000034301	11.12292939	26.25591455	20.79939483	32.07887411	12.72911494	62.38141626	52.86186805	80.36853533	22.56427822	52.08523365	-1.203496861	0.048203289	0.999909492	-	8	6468993	6470862	-	1172	lncRNA	- && - && -	-
ENSGALG00000047091	4.943524172	14.00315443	6.117469067	2.749617781	3.471576802	20.18222291	30.6939879	29.73635807	6.953441362	21.02103642	-1.591124469	0.048360371	0.999909492	-	3	15786971	15796160	+	1885	lncRNA	- && - && -	-
ENSGALG00000051874	3.707643129	21.87992879	15.90541957	14.66462817	6.943153604	58.71192119	41.77792797	45.00637978	14.03940492	38.10984564	-1.434624582	0.048384796	0.999909492	-	6	13048969	13052540	-	779	lncRNA	- && - && -	-
novel.937	0	0	4.893975254	0.91653926	2.314384535	7.338990149	13.6417724	7.23316818	1.452628629	7.632078816	-2.46758152	0.04855445	0.999909492	-	3	74120204	74122356	+	686	-	- && - && -	-
ENSGALG00000019843	0	7.001577214	0	0	4.62876907	0	63.09319735	216.19136	1.750394303	70.97833161	-5.321150108	0.048806999	0.999909492	AvBD4	3	107470958	107472826	-	656	protein_coding	- && sp|Q6GXJ1|GLL4_CHICK Gallinacin-4 OS=Gallus gallus OX=9031 GN=GAL4 PE=2 SV=1 && -	-
ENSGALG00000016761	3.707643129	69.14057498	1.223493813	171.3928417	41.65892163	13.76060653	355.5386932	1984.299137	61.36613841	598.8143396	-3.285369882	0.048822699	0.999909492	LYG2	1	133828101	133831585	-	1341	protein_coding	- && sp|P27042|LYG_CHICK Lysozyme g OS=Gallus gallus OX=9031 PE=2 SV=1 && -	-
ENSGALG00000038069	6.179405215	11.37756297	11.01144432	11.91501039	39.34453709	10.09111145	17.0522155	24.91424595	10.12085572	22.8505275	-1.155719846	0.048941029	0.999909492	CCR8	2	44316108	44319487	+	2551	protein_coding	- && sp|P51679|CCR4_HUMAN C-C chemokine receptor type 4 OS=Homo sapiens OX=9606 GN=CCR4 PE=1 SV=1 && -	7tm_1
ENSGALG00000008181	1773.489297	1744.267923	1548.943168	588.4182052	578.5961337	770.5939656	955.7766787	951.5634583	1413.779648	814.1325591	0.795775563	0.049023368	0.999909492	MADD	5	23284346	23340192	-	4752	protein_coding	- && sp|O08873|MADD_RAT MAP kinase-activating death domain protein OS=Rattus norvegicus OX=10116 GN=Madd PE=1 SV=1 && -	DENN
novel.801	846.5785145	287.0646658	540.7842655	274.0452389	207.1374159	285.303242	363.2121901	188.866058	487.1181712	261.1297265	0.898142388	0.049067397	0.999909492	-	26	2710803	2720012	+	6188	-	- && - && -	-
ENSGALG00000000293	59.32229007	210.0473164	155.3837143	54.99235563	89.10380459	52.29030481	49.45142495	37.7732116	119.9364191	57.15468649	1.074339622	0.049084086	0.999909492	-	27	4101688	4112295	+	4857	protein_coding	- && sp|A8K2U0|A2ML1_HUMAN Alpha-2-macroglobulin-like protein 1 OS=Homo sapiens OX=9606 GN=A2ML1 PE=1 SV=3 && -	A2M_comp
novel.1620	2.471762086	0	0	0	4.62876907	1.834747537	1.70522155	12.0552803	0.617940522	5.056004614	-3.210564571	0.04915841	0.999909492	-	KZ626834.1	326934	327397	+	464	-	- && - && -	-
novel.480	3.707643129	49.88623765	58.72770304	21.08040299	12.72911494	11.92585899	9.378718524	14.46633636	33.3504967	12.1250072	1.461444927	0.049177993	0.999909492	-	18	1914839	1917922	+	1934	-	- && - && -	-
ENSGALG00000016668	0	14.00315443	0	0	13.88630721	0.917373769	44.3357603	255.5719423	3.500788607	78.6778459	-4.475700132	0.049257106	0.999909492	AvBD6	3	107446916	107449084	+	511	protein_coding	- && sp|Q6QLR3|GLL6_CHICK Gallinacin-6 OS=Gallus gallus OX=9031 GN=GAL6 PE=2 SV=1 && -	-
ENSGALG00000051008	3.707643129	7.001577214	8.564456694	6.415774823	24.30103761	10.09111145	13.6417724	11.25159495	6.422362965	14.8213791	-1.186705989	0.049349836	0.999909492	-	15	11091732	11092979	-	309	protein_coding	- && sp|O76054|S14L2_HUMAN SEC14-like protein 2 OS=Homo sapiens OX=9606 GN=SEC14L2 PE=1 SV=1 && -	-
ENSGALG00000047743	0	1.750394303	0	4.582696302	0	10.09111145	16.19960472	20.09213383	1.583272651	11.5957125	-2.819516554	0.049371295	0.999909492	-	15	2347575	2392721	+	798	lncRNA	- && - && -	-
ENSGALG00000015015	153.2492493	83.14372941	40.37529584	38.49464894	642.2417084	128.4323276	111.6920115	49.8284919	78.81573088	233.0486349	-1.563797597	0.049385025	0.999909492	CYTL1	4	78878821	78881513	-	1139	protein_coding	- && sp|Q9NRR1|CYTL1_HUMAN Cytokine-like protein 1 OS=Homo sapiens OX=9606 GN=CYTL1 PE=1 SV=1 && -	-
ENSGALG00000002121	1.235881043	4.375985759	0	4.582696302	0	18.34747537	2.557832325	51.43586261	2.548640776	18.08529258	-2.799259176	0.049714562	0.999909492	PLEKHN1	21	2857631	2868762	-	1818	protein_coding	- && sp|Q8C886|PKHN1_MOUSE Probable pleckstrin homology domain-containing family N member 1 OS=Mus musculus OX=10090 GN=Plekhn1 PE=1 SV=2 && -	-
novel.1732	0	0	3.67048144	2.749617781	90.26099686	0	8.526107749	0	1.605024805	24.69677615	-3.946827226	0.04988486	0.999909492	-	Z	25605395	25611558	-	1750	-	- && - && -	-
