# Supplementary material for: Transcriptomic and metabolomic analyses of the ovaries of Taihe black-bone silky fowls at the peak egg-laying and nesting period
Source: Front Genet. 2023 Oct 9;14:1222087. doi: 10.3389/fgene.2023.1222087 (PMC10591096; doi:10.3389/fgene.2023.1222087)
Supplement: Supplementary file 2 [file Table4.XLS]

Compound_ID	Name	Other_name(Kegg_name)	Formula	Molecular Weight	RT [min]	Kegg_ID	KEGG_pathway	HMDB_ID	Lipidmaps_ID	SuperClass(HMDB)	Class(HMDB)	SubClass(HMDB)	CATEGORY(Lipidmaps)	MAIN_CLASS(Lipidmaps)	SUB_CLASS(Lipidmaps)	mzCloud_Results	mzVault_Results	MassList_Results	m/z	pos_BC_17	pos_BC_18	pos_BC_20	pos_BC_21	pos_BC_23	pos_BC_24	pos_GC_9	pos_GC_10	pos_GC_11	pos_GC_12	pos_GC_14	pos_GC_16	FC	log2FC	Pvalue	ROC	VIP	Up.Down
Com_4373_pos	N1-[2-(4-chlorophenyl)-2-oxoethyl]-4-chlorobenzamide	--	C15 H11 Cl2 N O2	258.13697	4.807	--	--	--	--	--	--	--	--	--	--	Invalid mass	No results	No results	259.14432	2822474.3386240667	4192317.295813889	2250605.3192965165	1718278.783407097	3890956.0039774706	2900514.054614602	159167.61808984037	215203.32286784376	333909.664296919	309378.59013606654	152104.24762331057	258474.10030988124	12.4455108177359	3.6375535408825086	1.26186877312671e-07	1	2.95139895790448	up
Com_4272_pos	6-(4-phenylpiperazino)hexanoic acid hydrochloride	--	C16 H24 N2 O2	276.18404	5.237	--	--	--	--	--	--	--	--	--	--	Full match	No results	No results	277.19156	1899727.9876814897	2758842.5948146223	1739803.7605354374	1275026.1117431787	3229576.4686463256	2102951.3857857976	248375.96578147457	349017.9712900184	395376.24857701163	279883.1861308836	233391.29413882655	275152.99572805286	7.30178833560008	2.8682498485035492	1.31553117179527e-06	1	2.94155047764913	up
Com_712_pos	Oxymatrine	Ammothamnine; Oxymatrine; Matrine N-oxide	C15 H24 N2 O2	264.18385	2.46	cpd:C10749	--	--	--	--	--	--	--	--	--	Full match	No results	No results	265.1911	8055636.183301744	90295822.03429084	19725153.539797388	9182046.613944223	7578125.4386184905	13683807.228264239	479166.5270323086	880504.1715587805	1398948.186646601	3268773.575538614	173788.18604901098	688439.0287432459	21.5571538099395	4.430094806588938	0.000325142406467338	1	2.59682656753901	up
Com_2823_pos	1-Methyladenosine	1-Methyladenosine	C11 H15 N5 O4	281.11207	1.395	cpd:C02494	--	HMDB0003331	--	Nucleosides, nucleotides, and analogues	Purine nucleosides	-	--	--	--	No results	No results	Full match	282.11932	2545823.495053485	4102806.6579853795	3964403.3085248875	2864807.3334730044	4128363.8550522956	7786093.147061851	2492093.9091944345	1470003.3151094976	1903560.8022576189	2640991.5429223482	1181440.5810425305	1504002.7496453442	2.26877117833441	1.1819111103195934	0.00340102581054676	0.972222222222222	2.33354474907929	up
Com_8245_pos	Obscurolide A1	--	C15 H17 N O5	323.13806	5.023	--	--	--	--	--	--	--	--	--	--	Invalid mass	No results	No results	324.14532	588934.2784130097	1581417.9542414995	684163.6896921308	807133.2999284492	720973.1973388887	650606.6230701269	390395.57891275245	369013.57865401404	503924.1579168164	555331.5590465155	303219.1535223795	342208.40490932425	2.04262996604971	1.030427875389424	0.0040018102856167	1	2.33978120326679	up
Com_6224_pos	Bisphenol A	Bisphenol A; 2,2-Bis(4-Hydroxyphenyl)propane	C15 H16 O2	228.11461	6.022	cpd:C13624	map01100 Metabolic pathways	HMDB0032133	--	Benzenoids	Benzene and substituted derivatives	Diphenylmethanes	--	--	--	No results	No results	Full match	229.12189	343724.270171998	282270.87197270186	315385.61206765426	320594.1518965768	393812.6928800262	277643.53201226343	148525.69496308468	239272.4928205576	251347.67555948606	284399.67361275293	189855.3301979578	180341.41390269712	1.49444843792404	0.5796131214157668	0.00631521602161175	0.944444444444444	2.33006284422573	up
Com_79_pos	2-Hydroxyphenylalanine	--	C9 H11 N O3	181.07128	2.016	--	--	HMDB0006050	--	Organic acids and derivatives	Carboxylic acids and derivatives	Amino acids, peptides, and analogues	--	--	--	Invalid mass	Invalid mass	No results	182.07848	442956034.706186	475274836.3980845	811315677.5210142	345102569.5572581	562780549.3474885	582019270.7351681	773584215.2524062	983161945.2612747	1111127545.0175154	1218189756.7654932	591687859.3196921	807743495.26234	0.586902193100072	-0.7688079957878337	0.00726249398534838	0.916666666666667	2.29007374758392	down
Com_8301_pos	N-Desmethyltramadol	--	C15 H23 N O2	249.17328	5.406	--	--	HMDB0061007	--	Benzenoids	Phenol ethers	Anisoles	--	--	--	Full match	No results	No results	250.18054	318148.14438735484	1051160.7184305394	728714.8712285672	486058.97534712305	419089.0569422806	495381.0327492946	250625.0642407061	192311.0470760725	281098.08916497213	530885.4156859317	150325.81880184356	212604.58310249637	2.16247041444197	1.1126803948396138	0.0102865841892706	0.888888888888889	2.13240661752159	up
Com_5732_pos	Bisphenol G	--	C21 H28 O2	329.23551	5.41	--	--	--	--	--	--	--	--	--	--	Invalid mass	No results	No results	330.24252	280982.0704633351	358431.0319761398	423190.956878233	307322.0124900264	325787.1802855654	219143.21966639653	129724.54234005892	169845.26590422867	248260.20358835306	305928.5014138267	132764.75301270722	187768.1105611006	1.63064849964641	0.7054458301989076	0.0131650013706201	0.916666666666667	2.11360268747319	up
Com_4346_pos	SM (d15:1/27:1)	--	C47 H93 N2 O6 P	812.67723	9.886	--	--	--	--	--	--	--	--	--	--	No results	Full match	No results	813.68451	1053553.3952869475	1684074.1754533614	1436371.0769257364	6105163.588814777	1807766.5176387522	3815869.332110402	809205.4375283236	797095.7838452945	799809.7582611647	623324.9957289045	952636.8857453243	917134.0164365872	3.24599439944389	1.698660510698732	0.0133588574951347	1	2.28040012667145	up
Com_9088_pos	TLK	--	C16 H32 N4 O5	360.23736	4.945	--	--	--	--	--	--	--	--	--	--	Full match	No results	No results	361.24463	602543.8179914579	144771.7192625911	223604.5524615561	192928.59215510503	428372.6246701953	174425.59618724318	878204.8129121454	644332.484212536	936687.9980623	432211.3637444781	298752.72398451937	561413.4878508929	0.47090456095291	-1.086493398938647	0.0187682590374973	0.888888888888889	2.01888619433439	down
Com_7183_pos	PC (18:1e/22:6)	--	C48 H84 N O7 P	817.59093	11.453	--	--	--	--	--	--	--	--	--	--	No results	Invalid mass	No results	818.59821	974413.5227991816	167414.58657830764	227690.8811012856	636188.5908313011	89463.00600881377	442369.25053403404	780608.7363858018	1456835.0846791307	922653.1944212349	726842.5419470773	1490223.753569869	1037779.2690103708	0.395567038395469	-1.3380058799243126	0.020597481848708	0.916666666666667	2.11176121319734	down
Com_355_pos	4-Hydroxybenzaldehyde	4-Hydroxybenzaldehyde; p-Hydroxybenzaldehyde	C7 H6 O2	122.03697	2.337	cpd:C00633	map01100 Metabolic pathways	HMDB0011718	--	Organic oxygen compounds	Organooxygen compounds	Carbonyl compounds	--	--	--	No results	Full match	Full match	123.04424	60537942.2087477	39163785.15424346	72530504.86587803	52527475.18230065	40929601.088113934	40723796.494193844	142288856.67334613	177513231.250269	117796584.61531554	89729786.68594773	45168939.67343612	65392391.185958125	0.480354302195363	-1.057829186000376	0.0237358536926416	0.888888888888889	2.01996962277752	down
Com_3714_pos	LPE 17:0	--	C22 H46 N O7 P	467.30102	9.699	--	--	--	LMGP02050030	--	--	--	Glycerophospholipids [GP]	Glycerophosphoethanolamines [GP02]	Monoacylglycerophosphoethanolamines [GP0205]	No results	Full match	Full match	468.30847	2376258.7763350816	765939.8700121916	627112.1948861165	1293446.6811867394	1095019.6769978781	983796.5699723258	2199046.3002674785	2459955.127170229	2951907.1548280115	1588800.3170657174	1116183.8930350693	5208463.375768098	0.460023829139477	-1.1202195004765263	0.0255163501884034	0.888888888888889	1.92970095514388	down
Com_6840_pos	PC (18:3e/22:6)	--	C48 H80 N O7 P	813.55199	11.255	--	--	--	--	--	--	--	--	--	--	No results	Invalid mass	No results	814.55927	97218.47258165608	506748.75504771207	204053.81184689238	419740.6538292897	658399.6300613773	450498.92996457766	513466.64753104124	558551.8396366269	724470.7858180365	869854.8922963564	1028240.4689559393	2700629.1954198047	0.365376407352518	-1.4525446138896623	0.0260664088930758	0.944444444444444	2.05986550914063	down
Com_3101_pos	3,3,5-trimethyl-3H,11H-pyrano[3,2-a]carbazole	--	C18 H17 N O	263.12696	4.861	--	--	--	--	--	--	--	--	--	--	Invalid mass	No results	No results	264.13419	3136296.519345606	6412055.322301066	7385209.487265645	4433860.276498558	7080443.445539052	5136804.780418162	2173004.641345789	4558944.205827674	3146580.668781394	5583517.172930519	2038118.9281890139	2116519.551076273	1.71204612519834	0.7757215707218225	0.0278809606395083	0.833333333333333	1.92230710260303	up
Com_174_pos	Cortisol	Cortisol; Hydrocortisone; 11beta,17alpha,21-Trihydroxy-4-pregnene-3,20-dione; Kendall's compound F; Reichstein's substance M	C21 H30 O5	362.20902	6.184	cpd:C00735	map00140 Steroid hormone biosynthesis;map01100 Metabolic pathways;map04080 Neuroactive ligand-receptor interaction	HMDB0000063	LMST02030001	Lipids and lipid-like molecules	Steroids and steroid derivatives	Hydroxysteroids	Sterols [ST]	Steroids [ST02]	C21 steroids (gluco/mineralocorticoids, progestogins) and derivatives [ST0203]	Full match	No results	Full match	363.21613	1649089.798649311	1448128.1931122518	3577165.2620609137	1502054.7554676994	6218160.675297567	972934.4440075981	708900.8068509117	1076335.2642636066	995691.9491237124	1332201.9773624798	695714.8027501773	699892.9722283554	2.789665030906	1.480091900813163	0.0287402329520754	0.916666666666667	2.00067982266303	up
Com_3386_pos	All trans-Retinal	--	C20 H28 O	284.21372	9.42	--	--	--	--	--	--	--	--	--	--	No results	No results	Full match	285.22089	934643.5776002945	1360399.5846659509	1828371.0070584556	2023404.3536161135	1273146.8862262617	2503113.7286338075	952558.3594336589	728478.5068869619	1491853.5860351382	1280228.5812079795	709182.6034996968	839117.4175270722	1.65345546570535	0.7254841883948986	0.0288494665388622	0.833333333333333	1.89671837477315	up
Com_176_pos	Nor-9-carboxy-��9-THC	--	C21 H28 O4	344.19844	6.177	--	--	--	--	--	--	--	--	--	--	Full match	No results	No results	345.20566	885677.5978279085	809887.3657760647	2850845.4041984244	1033785.999015085	5938003.912768834	509771.5787780854	399638.2074399567	439099.2370509094	438806.2429586758	826874.6238253077	314163.02484580537	380291.5865547847	4.2974340710213	2.103475506802761	0.0289662435193097	0.944444444444444	2.01175590552518	up
Com_828_pos	FRH	--	C21 H30 N8 O4	458.24067	9.308	--	--	--	--	--	--	--	--	--	--	Full match	No results	No results	459.24786	22014893.066587105	6990876.337745878	9960224.837205263	7978053.104473953	15910057.821353452	9904740.623473836	29581566.38127848	25954872.154549	39495513.0759108	24832650.31323967	9505606.890394317	15916406.708235566	0.500795242071124	-0.9977072392322501	0.0321789622285891	0.861111111111111	1.87132622631844	down
Com_6719_pos	4,4'-dimethoxy[1,1'-biphenyl]-2-carbonitrile	--	C15 H13 N O2	239.09493	4.764	--	--	--	--	--	--	--	--	--	--	Full match	No results	No results	240.10219	1892469.1322051322	3107319.6814124184	2851744.6324537857	2226944.459752177	3060264.706814911	1865810.0106752734	1635976.9335996376	2083914.2531642136	2091188.7023726571	2056825.3112176713	1163872.5977752972	1728590.0997997248	1.39442747363696	0.4796728994825257	0.0336349308543739	0.833333333333333	1.85642180928575	up
Com_3388_pos	PC (18:0e/14:0)	--	C40 H82 N O7 P	719.58311	9.534	--	--	--	--	--	--	--	--	--	--	No results	Full match	No results	720.59167	5525296.598056768	5238952.867384593	11895914.29556851	2870680.3412721734	7616383.239158216	1364334.0168541828	1358762.1902515504	628681.0065756933	2498009.7518762248	1199705.2213959338	3461413.52520293	3491291.889336731	2.73080660565463	1.4493271467863158	0.04325080618379	0.861111111111111	1.78576994727243	up
Com_136_pos	LPE 18:0	--	C23 H48 N O7 P	481.3169	10.079	--	--	--	LMGP02050038	--	--	--	Glycerophospholipids [GP]	Glycerophosphoethanolamines [GP02]	Monoacylglycerophosphoethanolamines [GP0205]	No results	Full match	Full match	482.32425	318069815.51167226	59850163.94840938	23346991.501181938	132789890.72120929	98204950.46667975	76985144.13628136	182386402.66422293	389878904.65551764	269085154.86519045	161239161.0748294	131545870.31999187	335199948.3619547	0.482699141421494	-1.0508038342288462	0.0451792112598414	0.861111111111111	1.85392457665155	down
Com_2849_pos	Gly-Tyr	--	C11 H14 N2 O4	238.09534	3.912	--	--	HMDB0304778	--	Organic acids and derivatives	Carboxylic acids and derivatives	Amino acids, peptides, and analogues	--	--	--	No results	Full match	Full match	239.1026	3238359.4100588243	71845.7663778098	200477.57191339796	1616575.1373383424	745050.6233960327	68912.00614173549	4885804.693915425	3444821.824241065	4535227.207343796	1166207.9812059691	449893.3422345158	5313697.707847317	0.300127537506377	-1.7363523987394076	0.0467313115011919	0.861111111111111	1.81472867098609	down
Com_3547_pos	PC (20:2/20:2)	--	C48 H88 N O8 P	837.62483	11.78	--	--	--	LMGP01011856	--	--	--	Glycerophospholipids [GP]	Glycerophosphocholines [GP01]	Diacylglycerophosphocholines [GP0101]	No results	Full match	No results	838.6319	2473604.811684075	5065635.782805648	11063957.47552828	2595536.1626784476	8962916.467261393	1449276.6375672093	755803.7302613239	2515886.550767118	1526742.1172039981	1287321.9523028093	3523152.9244193356	1575686.7023902845	2.82629189772602	1.4989104740421808	0.0477676009072242	0.805555555555556	1.77534994676788	up
