# Supplementary material for: Transcriptomic and metabolomic analyses of the ovaries of Taihe black-bone silky fowls at the peak egg-laying and nesting period
Source: Front Genet. 2023 Oct 9;14:1222087. doi: 10.3389/fgene.2023.1222087 (PMC10591096; doi:10.3389/fgene.2023.1222087)
Supplement: Supplementary file 3 [file Table2.XLS]

Category	GOID	Description	GeneRatio	BgRatio	pvalue	padj	geneID	geneName	Count	Up	Up_Gene_id	Down	Down_Gene_id
BP	GO:0006955	immune response	7/99	60/5167	0.000128864346354164	0.0131431864667225	ENSGALG00000043603/ENSGALG00000015235/ENSGALG00000053788/ENSGALG00000002329/ENSGALG00000006415/ENSGALG00000011668/ENSGALG00000023822	CCL5/XCL1/TNFSF8/CCL1/CD40LG/IL8L1/IL5	7	0		7	ENSGALG00000043603/ENSGALG00000015235/ENSGALG00000053788/ENSGALG00000002329/ENSGALG00000006415/ENSGALG00000011668/ENSGALG00000023822
BP	GO:0002376	immune system process	7/99	64/5167	0.000194713873581074	0.0131431864667225	ENSGALG00000043603/ENSGALG00000015235/ENSGALG00000053788/ENSGALG00000002329/ENSGALG00000006415/ENSGALG00000011668/ENSGALG00000023822	CCL5/XCL1/TNFSF8/CCL1/CD40LG/IL8L1/IL5	7	0		7	ENSGALG00000043603/ENSGALG00000015235/ENSGALG00000053788/ENSGALG00000002329/ENSGALG00000006415/ENSGALG00000011668/ENSGALG00000023822
BP	GO:0007186	G-protein-coupled receptor signaling pathway	16/99	418/5167	0.00542746218656648	0.244235798395491	ENSGALG00000010707/ENSGALG00000026011/ENSGALG00000051203/ENSGALG00000035733/ENSGALG00000040648/ENSGALG00000029040/ENSGALG00000023379/ENSGALG00000015153/ENSGALG00000047357/ENSGALG00000023521/ENSGALG00000053770/ENSGALG00000040035/ENSGALG00000048784/ENSGALG00000005936/ENSGALG00000037841/ENSGALG00000038069	GPR68/GALR1/-/CCR7/RGS11/-/F2RL2/OPN5L1/-/ADRA2A/-/ADRB2/-/AGTR2/GRM7/CCR8	16	3	ENSGALG00000029040/ENSGALG00000023379/ENSGALG00000023521	13	ENSGALG00000010707/ENSGALG00000026011/ENSGALG00000051203/ENSGALG00000035733/ENSGALG00000040648/ENSGALG00000015153/ENSGALG00000047357/ENSGALG00000053770/ENSGALG00000040035/ENSGALG00000048784/ENSGALG00000005936/ENSGALG00000037841/ENSGALG00000038069
BP	GO:0006471	protein ADP-ribosylation	2/99	12/5167	0.0211667858069663	0.714379020985113	ENSGALG00000032614/ENSGALG00000011742	AT2/ART4	2	0		2	ENSGALG00000032614/ENSGALG00000011742
BP	GO:0006952	defense response	2/99	22/5167	0.0654912187084775	0.993192088736049	ENSGALG00000016670/ENSGALG00000016668	AvBD3/AvBD6	2	0		2	ENSGALG00000016670/ENSGALG00000016668
BP	GO:0015074	DNA integration	4/99	88/5167	0.087539727794167	0.993192088736049	novel.413/ENSGALG00000050856/ENSGALG00000053674/ENSGALG00000049534	-/-/-/-	4	3	novel.413/ENSGALG00000050856/ENSGALG00000053674	1	ENSGALG00000049534
BP	GO:0006508	proteolysis	10/99	339/5167	0.112764769378829	0.993192088736049	ENSGALG00000035762/ENSGALG00000044661/ENSGALG00000015730/ENSGALG00000016375/ENSGALG00000027788/ENSGALG00000009567/ENSGALG00000007419/ENSGALG00000035007/ENSGALG00000038758/ENSGALG00000013548	-/-/TMPRSS15/PHEX/CPE/TLL1/MASP1/USP35/MMP15/GZMA	10	3	ENSGALG00000009567/ENSGALG00000035007/ENSGALG00000038758	7	ENSGALG00000035762/ENSGALG00000044661/ENSGALG00000015730/ENSGALG00000016375/ENSGALG00000027788/ENSGALG00000007419/ENSGALG00000013548
BP	GO:0006811	ion transport	10/99	347/5167	0.126123140959922	0.993192088736049	ENSGALG00000009395/ENSGALG00000016868/ENSGALG00000000505/ENSGALG00000039978/ENSGALG00000030554/ENSGALG00000032718/ENSGALG00000050064/ENSGALG00000016684/ENSGALG00000014690/ENSGALG00000003713	GLRB/NALCN/KCNH6/SLC4A1/KCNN3/NIPAL2/-/RHAG/SLC12A2/-	10	0		10	ENSGALG00000009395/ENSGALG00000016868/ENSGALG00000000505/ENSGALG00000039978/ENSGALG00000030554/ENSGALG00000032718/ENSGALG00000050064/ENSGALG00000016684/ENSGALG00000014690/ENSGALG00000003713
BP	GO:0042221	response to chemical	2/99	36/5167	0.150792143288856	0.993192088736049	ENSGALG00000031546/ENSGALG00000008490	-/TRH	2	1	ENSGALG00000031546	1	ENSGALG00000008490
BP	GO:0006821	chloride transport	1/99	10/5167	0.176037455725911	0.993192088736049	ENSGALG00000003713	-	1	0		1	ENSGALG00000003713
BP	GO:0044262	cellular carbohydrate metabolic process	1/99	10/5167	0.176037455725911	0.993192088736049	ENSGALG00000013265	GYS2	1	0		1	ENSGALG00000013265
BP	GO:0006950	response to stress	4/99	115/5167	0.17795371446841	0.993192088736049	ENSGALG00000043254/ENSGALG00000016670/ENSGALG00000009268/ENSGALG00000016668	EPX/AvBD3/FGG/AvBD6	4	0		4	ENSGALG00000043254/ENSGALG00000016670/ENSGALG00000009268/ENSGALG00000016668
BP	GO:0009166	nucleotide catabolic process	1/99	12/5167	0.207372367626234	0.993192088736049	ENSGALG00000015833	NT5E	1	0		1	ENSGALG00000015833
BP	GO:0006470	protein dephosphorylation	2/99	45/5167	0.212964278734758	0.993192088736049	ENSGALG00000013085/ENSGALG00000040114	PTPRO/PTPRZ1	2	0		2	ENSGALG00000013085/ENSGALG00000040114
BP	GO:0051704	multi-organism process	2/99	46/5167	0.220041554706423	0.993192088736049	novel.1336/ENSGALG00000013083	-/ZPBP	2	1	novel.1336	1	ENSGALG00000013083
BP	GO:0009116	nucleoside metabolic process	1/99	13/5167	0.222594508383751	0.993192088736049	ENSGALG00000013073	UPP1	1	0		1	ENSGALG00000013073
BP	GO:0015980	energy derivation by oxidation of organic compounds	1/99	13/5167	0.222594508383751	0.993192088736049	ENSGALG00000013265	GYS2	1	0		1	ENSGALG00000013265
BP	GO:1901292	nucleoside phosphate catabolic process	1/99	13/5167	0.222594508383751	0.993192088736049	ENSGALG00000015833	NT5E	1	0		1	ENSGALG00000015833
BP	GO:1901657	glycosyl compound metabolic process	1/99	13/5167	0.222594508383751	0.993192088736049	ENSGALG00000013073	UPP1	1	0		1	ENSGALG00000013073
BP	GO:0019318	hexose metabolic process	1/99	14/5167	0.237527209910722	0.993192088736049	ENSGALG00000001615	MAN2C1	1	1	ENSGALG00000001615	0
BP	GO:0034404	nucleobase-containing small molecule biosynthetic process	1/99	14/5167	0.237527209910722	0.993192088736049	ENSGALG00000015833	NT5E	1	0		1	ENSGALG00000015833
BP	GO:0005996	monosaccharide metabolic process	1/99	15/5167	0.252175920607179	0.993192088736049	ENSGALG00000001615	MAN2C1	1	1	ENSGALG00000001615	0
BP	GO:0044281	small molecule metabolic process	6/99	224/5167	0.258083300955411	0.993192088736049	ENSGALG00000013073/ENSGALG00000023436/ENSGALG00000001615/ENSGALG00000015833/ENSGALG00000031170/ENSGALG00000013094	UPP1/HDC/MAN2C1/NT5E/ADCY1/DDC	6	1	ENSGALG00000001615	5	ENSGALG00000013073/ENSGALG00000023436/ENSGALG00000015833/ENSGALG00000031170/ENSGALG00000013094
BP	GO:0006813	potassium ion transport	1/99	17/5167	0.280642657366153	0.993192088736049	ENSGALG00000030554	KCNN3	1	0		1	ENSGALG00000030554
BP	GO:0009190	cyclic nucleotide biosynthetic process	1/99	17/5167	0.280642657366153	0.993192088736049	ENSGALG00000031170	ADCY1	1	0		1	ENSGALG00000031170
BP	GO:0070925	organelle assembly	1/99	17/5167	0.280642657366153	0.993192088736049	ENSGALG00000029287	TMEM67	1	0		1	ENSGALG00000029287
BP	GO:0000003	reproduction	1/99	18/5167	0.294471080069211	0.993192088736049	ENSGALG00000013083	ZPBP	1	0		1	ENSGALG00000013083
BP	GO:0006979	response to oxidative stress	1/99	18/5167	0.294471080069211	0.993192088736049	ENSGALG00000043254	EPX	1	0		1	ENSGALG00000043254
BP	GO:0009187	cyclic nucleotide metabolic process	1/99	18/5167	0.294471080069211	0.993192088736049	ENSGALG00000031170	ADCY1	1	0		1	ENSGALG00000031170
BP	GO:0022414	reproductive process	1/99	18/5167	0.294471080069211	0.993192088736049	ENSGALG00000013083	ZPBP	1	0		1	ENSGALG00000013083
BP	GO:0055086	nucleobase-containing small molecule metabolic process	3/99	99/5167	0.294816069307696	0.993192088736049	ENSGALG00000013073/ENSGALG00000015833/ENSGALG00000031170	UPP1/NT5E/ADCY1	3	0		3	ENSGALG00000013073/ENSGALG00000015833/ENSGALG00000031170
BP	GO:0006278	RNA-dependent DNA biosynthetic process	1/99	19/5167	0.308036308865706	0.993192088736049	ENSGALG00000049534	-	1	0		1	ENSGALG00000049534
BP	GO:0006887	exocytosis	1/99	20/5167	0.321343302925981	0.993192088736049	ENSGALG00000007546	-	1	0		1	ENSGALG00000007546
BP	GO:0051258	protein polymerization	1/99	20/5167	0.321343302925981	0.993192088736049	ENSGALG00000009268	FGG	1	0		1	ENSGALG00000009268
BP	GO:0070838	divalent metal ion transport	1/99	20/5167	0.321343302925981	0.993192088736049	ENSGALG00000032718	NIPAL2	1	0		1	ENSGALG00000032718
BP	GO:0071897	DNA biosynthetic process	1/99	20/5167	0.321343302925981	0.993192088736049	ENSGALG00000049534	-	1	0		1	ENSGALG00000049534
BP	GO:0072511	divalent inorganic cation transport	1/99	20/5167	0.321343302925981	0.993192088736049	ENSGALG00000032718	NIPAL2	1	0		1	ENSGALG00000032718
BP	GO:0006820	anion transport	2/99	61/5167	0.32696398922017	0.993192088736049	ENSGALG00000039978/ENSGALG00000003713	SLC4A1/-	2	0		2	ENSGALG00000039978/ENSGALG00000003713
BP	GO:0032940	secretion by cell	1/99	21/5167	0.334396928923713	0.993192088736049	ENSGALG00000007546	-	1	0		1	ENSGALG00000007546
BP	GO:0009719	response to endogenous stimulus	1/99	22/5167	0.347201962743486	0.993192088736049	ENSGALG00000008490	TRH	1	0		1	ENSGALG00000008490
BP	GO:0071495	cellular response to endogenous stimulus	1/99	22/5167	0.347201962743486	0.993192088736049	ENSGALG00000008490	TRH	1	0		1	ENSGALG00000008490
BP	GO:0071310	cellular response to organic substance	1/99	23/5167	0.359763091157168	0.993192088736049	ENSGALG00000008490	TRH	1	0		1	ENSGALG00000008490
BP	GO:0006749	glutathione metabolic process	1/99	24/5167	0.372084913469657	0.993192088736049	ENSGALG00000010402	HPGDS	1	1	ENSGALG00000010402	0
BP	GO:0070887	cellular response to chemical stimulus	1/99	24/5167	0.372084913469657	0.993192088736049	ENSGALG00000008490	TRH	1	0		1	ENSGALG00000008490
BP	GO:0006091	generation of precursor metabolites and energy	1/99	25/5167	0.384171943134542	0.993192088736049	ENSGALG00000013265	GYS2	1	0		1	ENSGALG00000013265
BP	GO:0010033	response to organic substance	1/99	25/5167	0.384171943134542	0.993192088736049	ENSGALG00000008490	TRH	1	0		1	ENSGALG00000008490
BP	GO:0016055	Wnt signaling pathway	1/99	25/5167	0.384171943134542	0.993192088736049	ENSGALG00000043009	WNT1	1	0		1	ENSGALG00000043009
BP	GO:0198738	cell-cell signaling by wnt	1/99	25/5167	0.384171943134542	0.993192088736049	ENSGALG00000043009	WNT1	1	0		1	ENSGALG00000043009
BP	GO:1905114	cell surface receptor signaling pathway involved in cell-cell signaling	1/99	25/5167	0.384171943134542	0.993192088736049	ENSGALG00000043009	WNT1	1	0		1	ENSGALG00000043009
BP	GO:0034655	nucleobase-containing compound catabolic process	1/99	26/5167	0.396028609340236	0.993192088736049	ENSGALG00000015833	NT5E	1	0		1	ENSGALG00000015833
BP	GO:0015698	inorganic anion transport	1/99	27/5167	0.407659258567102	0.993192088736049	ENSGALG00000003713	-	1	0		1	ENSGALG00000003713
BP	GO:0006575	cellular modified amino acid metabolic process	1/99	29/5167	0.430259487609486	0.993192088736049	ENSGALG00000010402	HPGDS	1	1	ENSGALG00000010402	0
BP	GO:0046434	organophosphate catabolic process	1/99	29/5167	0.430259487609486	0.993192088736049	ENSGALG00000015833	NT5E	1	0		1	ENSGALG00000015833
BP	GO:0007267	cell-cell signaling	1/99	30/5167	0.441237360464033	0.993192088736049	ENSGALG00000043009	WNT1	1	0		1	ENSGALG00000043009
BP	GO:0030001	metal ion transport	2/99	79/5167	0.449667821195336	0.993192088736049	ENSGALG00000030554/ENSGALG00000032718	KCNN3/NIPAL2	2	0		2	ENSGALG00000030554/ENSGALG00000032718
BP	GO:0044270	cellular nitrogen compound catabolic process	1/99	31/5167	0.452005805337317	0.993192088736049	ENSGALG00000015833	NT5E	1	0		1	ENSGALG00000015833
BP	GO:0046700	heterocycle catabolic process	1/99	31/5167	0.452005805337317	0.993192088736049	ENSGALG00000015833	NT5E	1	0		1	ENSGALG00000015833
BP	GO:0019439	aromatic compound catabolic process	1/99	33/5167	0.472930158467247	0.993192088736049	ENSGALG00000015833	NT5E	1	0		1	ENSGALG00000015833
BP	GO:1901361	organic cyclic compound catabolic process	1/99	33/5167	0.472930158467247	0.993192088736049	ENSGALG00000015833	NT5E	1	0		1	ENSGALG00000015833
BP	GO:0009117	nucleotide metabolic process	2/99	83/5167	0.475291368113685	0.993192088736049	ENSGALG00000015833/ENSGALG00000031170	NT5E/ADCY1	2	0		2	ENSGALG00000015833/ENSGALG00000031170
BP	GO:0006753	nucleoside phosphate metabolic process	2/99	84/5167	0.481586131444787	0.993192088736049	ENSGALG00000015833/ENSGALG00000031170	NT5E/ADCY1	2	0		2	ENSGALG00000015833/ENSGALG00000031170
BP	GO:0046903	secretion	1/99	34/5167	0.483093756891817	0.993192088736049	ENSGALG00000007546	-	1	0		1	ENSGALG00000007546
BP	GO:0016032	viral process	1/99	36/5167	0.502842486585182	0.993192088736049	novel.1336	-	1	1	novel.1336	0
BP	GO:0044403	symbiont process	1/99	37/5167	0.512434884524778	0.993192088736049	novel.1336	-	1	1	novel.1336	0
BP	GO:0044419	interspecies interaction between organisms	1/99	37/5167	0.512434884524778	0.993192088736049	novel.1336	-	1	1	novel.1336	0
BP	GO:0006259	DNA metabolic process	4/99	196/5167	0.521823126640941	0.993192088736049	novel.413/ENSGALG00000050856/ENSGALG00000053674/ENSGALG00000049534	-/-/-/-	4	3	novel.413/ENSGALG00000050856/ENSGALG00000053674	1	ENSGALG00000049534
BP	GO:0035556	intracellular signal transduction	4/99	196/5167	0.521823126640941	0.993192088736049	ENSGALG00000011889/ENSGALG00000040648/ENSGALG00000035690/ENSGALG00000031170	-/RGS11/RAPGEFL1/ADCY1	4	1	ENSGALG00000011889	3	ENSGALG00000040648/ENSGALG00000035690/ENSGALG00000031170
BP	GO:0007017	microtubule-based process	2/99	92/5167	0.530254622671591	0.993192088736049	ENSGALG00000007098/ENSGALG00000040869	KIF21A/-	2	2	ENSGALG00000007098/ENSGALG00000040869	0
BP	GO:0006790	sulfur compound metabolic process	1/99	40/5167	0.540126396223761	0.993192088736049	ENSGALG00000010402	HPGDS	1	1	ENSGALG00000010402	0
BP	GO:0016311	dephosphorylation	2/99	95/5167	0.547702618896669	0.993192088736049	ENSGALG00000013085/ENSGALG00000040114	PTPRO/PTPRZ1	2	0		2	ENSGALG00000013085/ENSGALG00000040114
BP	GO:0044283	small molecule biosynthetic process	1/99	42/5167	0.557716520858342	0.993192088736049	ENSGALG00000015833	NT5E	1	0		1	ENSGALG00000015833
BP	GO:0006082	organic acid metabolic process	2/99	97/5167	0.559084529216	0.993192088736049	ENSGALG00000023436/ENSGALG00000013094	HDC/DDC	2	0		2	ENSGALG00000023436/ENSGALG00000013094
BP	GO:0019752	carboxylic acid metabolic process	2/99	97/5167	0.559084529216	0.993192088736049	ENSGALG00000023436/ENSGALG00000013094	HDC/DDC	2	0		2	ENSGALG00000023436/ENSGALG00000013094
BP	GO:0043436	oxoacid metabolic process	2/99	97/5167	0.559084529216	0.993192088736049	ENSGALG00000023436/ENSGALG00000013094	HDC/DDC	2	0		2	ENSGALG00000023436/ENSGALG00000013094
BP	GO:0006812	cation transport	3/99	152/5167	0.562025673679452	0.993192088736049	ENSGALG00000030554/ENSGALG00000032718/ENSGALG00000016684	KCNN3/NIPAL2/RHAG	3	0		3	ENSGALG00000030554/ENSGALG00000032718/ENSGALG00000016684
BP	GO:0007156	homophilic cell adhesion via plasma membrane adhesion molecules	2/99	99/5167	0.570264427722543	0.993192088736049	ENSGALG00000047118/ENSGALG00000048704	-/-	2	2	ENSGALG00000047118/ENSGALG00000048704	0
BP	GO:0098742	cell-cell adhesion via plasma-membrane adhesion molecules	2/99	99/5167	0.570264427722543	0.993192088736049	ENSGALG00000047118/ENSGALG00000048704	-/-	2	2	ENSGALG00000047118/ENSGALG00000048704	0
BP	GO:0098609	cell-cell adhesion	2/99	100/5167	0.575778230976575	0.993192088736049	ENSGALG00000047118/ENSGALG00000048704	-/-	2	2	ENSGALG00000047118/ENSGALG00000048704	0
BP	GO:0032501	multicellular organismal process	2/99	105/5167	0.602581867972704	0.993192088736049	ENSGALG00000009268/ENSGALG00000043009	FGG/WNT1	2	0		2	ENSGALG00000009268/ENSGALG00000043009
BP	GO:0016579	protein deubiquitination	1/99	49/5167	0.614196701688748	0.993192088736049	ENSGALG00000035007	USP35	1	1	ENSGALG00000035007	0
BP	GO:0070646	protein modification by small protein removal	1/99	49/5167	0.614196701688748	0.993192088736049	ENSGALG00000035007	USP35	1	1	ENSGALG00000035007	0
BP	GO:0007264	small GTPase mediated signal transduction	1/99	50/5167	0.621659485302037	0.993192088736049	ENSGALG00000035690	RAPGEFL1	1	0		1	ENSGALG00000035690
BP	GO:0005975	carbohydrate metabolic process	2/99	118/5167	0.666306147295419	0.993192088736049	ENSGALG00000001615/ENSGALG00000013265	MAN2C1/GYS2	2	1	ENSGALG00000001615	1	ENSGALG00000013265
BP	GO:0065008	regulation of biological quality	1/99	58/5167	0.676437755543608	0.993192088736049	ENSGALG00000009268	FGG	1	0		1	ENSGALG00000009268
BP	GO:0007018	microtubule-based movement	1/99	61/5167	0.694888717119092	0.993192088736049	ENSGALG00000007098	KIF21A	1	1	ENSGALG00000007098	0
BP	GO:0009165	nucleotide biosynthetic process	1/99	62/5167	0.700804505800097	0.993192088736049	ENSGALG00000031170	ADCY1	1	0		1	ENSGALG00000031170
BP	GO:1901293	nucleoside phosphate biosynthetic process	1/99	62/5167	0.700804505800097	0.993192088736049	ENSGALG00000031170	ADCY1	1	0		1	ENSGALG00000031170
BP	GO:0071705	nitrogen compound transport	2/99	131/5167	0.721640754202802	0.993192088736049	ENSGALG00000031546/ENSGALG00000016684	-/RHAG	2	1	ENSGALG00000031546	1	ENSGALG00000016684
BP	GO:0007166	cell surface receptor signaling pathway	1/99	66/5167	0.723353394868223	0.993192088736049	ENSGALG00000043009	WNT1	1	0		1	ENSGALG00000043009
BP	GO:0034622	cellular protein-containing complex assembly	1/99	69/5167	0.739153280158903	0.993192088736049	ENSGALG00000009268	FGG	1	0		1	ENSGALG00000009268
BP	GO:0006928	movement of cell or subcellular component	1/99	70/5167	0.744218761772138	0.993192088736049	ENSGALG00000007098	KIF21A	1	1	ENSGALG00000007098	0
BP	GO:0070647	protein modification by small protein conjugation or removal	1/99	71/5167	0.749186849389277	0.993192088736049	ENSGALG00000035007	USP35	1	1	ENSGALG00000035007	0
BP	GO:0015672	monovalent inorganic cation transport	1/99	74/5167	0.763525112760478	0.993192088736049	ENSGALG00000030554	KCNN3	1	0		1	ENSGALG00000030554
BP	GO:0051186	cofactor metabolic process	1/99	75/5167	0.768121816832089	0.993192088736049	ENSGALG00000010402	HPGDS	1	1	ENSGALG00000010402	0
BP	GO:0007155	cell adhesion	2/99	146/5167	0.775782366803622	0.993192088736049	ENSGALG00000047118/ENSGALG00000048704	-/-	2	2	ENSGALG00000047118/ENSGALG00000048704	0
BP	GO:0022610	biological adhesion	2/99	146/5167	0.775782366803622	0.993192088736049	ENSGALG00000047118/ENSGALG00000048704	-/-	2	2	ENSGALG00000047118/ENSGALG00000048704	0
BP	GO:0007275	multicellular organism development	1/99	77/5167	0.777051507780761	0.993192088736049	ENSGALG00000043009	WNT1	1	0		1	ENSGALG00000043009
BP	GO:0022607	cellular component assembly	2/99	147/5167	0.779046795067293	0.993192088736049	ENSGALG00000029287/ENSGALG00000009268	TMEM67/FGG	2	0		2	ENSGALG00000029287/ENSGALG00000009268
BP	GO:0019637	organophosphate metabolic process	2/99	154/5167	0.80076577275765	0.993192088736049	ENSGALG00000015833/ENSGALG00000031170	NT5E/ADCY1	2	0		2	ENSGALG00000015833/ENSGALG00000031170
BP	GO:0032502	developmental process	1/99	83/5167	0.801848273984309	0.993192088736049	ENSGALG00000043009	WNT1	1	0		1	ENSGALG00000043009
BP	GO:0048856	anatomical structure development	1/99	83/5167	0.801848273984309	0.993192088736049	ENSGALG00000043009	WNT1	1	0		1	ENSGALG00000043009
BP	GO:0055085	transmembrane transport	6/99	415/5167	0.818319844973287	0.993192088736049	ENSGALG00000005460/ENSGALG00000016868/ENSGALG00000004360/ENSGALG00000000505/ENSGALG00000014690/ENSGALG00000003713	SLCO4A1/NALCN/-/KCNH6/SLC12A2/-	6	1	ENSGALG00000004360	5	ENSGALG00000005460/ENSGALG00000016868/ENSGALG00000000505/ENSGALG00000014690/ENSGALG00000003713
BP	GO:0090407	organophosphate biosynthetic process	1/99	97/5167	0.849589590343873	0.993192088736049	ENSGALG00000031170	ADCY1	1	0		1	ENSGALG00000031170
BP	GO:0044085	cellular component biogenesis	2/99	175/5167	0.855071163758154	0.993192088736049	ENSGALG00000029287/ENSGALG00000009268	TMEM67/FGG	2	0		2	ENSGALG00000029287/ENSGALG00000009268
BP	GO:0044248	cellular catabolic process	1/99	104/5167	0.868993554108067	0.993192088736049	ENSGALG00000015833	NT5E	1	0		1	ENSGALG00000015833
BP	GO:0006468	protein phosphorylation	6/99	451/5167	0.874709545870422	0.993192088736049	ENSGALG00000011889/ENSGALG00000034605/ENSGALG00000037950/ENSGALG00000036616/ENSGALG00000028438/ENSGALG00000052624	-/-/ALPK3/NUAK2/CLK1/-	6	2	ENSGALG00000011889/ENSGALG00000028438	4	ENSGALG00000034605/ENSGALG00000037950/ENSGALG00000036616/ENSGALG00000052624
BP	GO:0016192	vesicle-mediated transport	1/99	107/5167	0.876530676914083	0.993192088736049	ENSGALG00000007546	-	1	0		1	ENSGALG00000007546
BP	GO:0006518	peptide metabolic process	2/99	188/5167	0.881615536561708	0.993192088736049	ENSGALG00000010402/novel.1141	HPGDS/-	2	2	ENSGALG00000010402/novel.1141	0
BP	GO:1901575	organic substance catabolic process	1/99	114/5167	0.892488718346806	0.993192088736049	ENSGALG00000015833	NT5E	1	0		1	ENSGALG00000015833
BP	GO:0043603	cellular amide metabolic process	2/99	195/5167	0.893995445111826	0.993192088736049	ENSGALG00000010402/novel.1141	HPGDS/-	2	2	ENSGALG00000010402/novel.1141	0
BP	GO:0006396	RNA processing	1/99	115/5167	0.894595113930354	0.993192088736049	ENSGALG00000006797	ADARB2	1	0		1	ENSGALG00000006797
BP	GO:0016310	phosphorylation	6/99	471/5167	0.899274052089525	0.993192088736049	ENSGALG00000011889/ENSGALG00000034605/ENSGALG00000037950/ENSGALG00000036616/ENSGALG00000028438/ENSGALG00000052624	-/-/ALPK3/NUAK2/CLK1/-	6	2	ENSGALG00000011889/ENSGALG00000028438	4	ENSGALG00000034605/ENSGALG00000037950/ENSGALG00000036616/ENSGALG00000052624
BP	GO:0009056	catabolic process	1/99	125/5167	0.913536425734004	0.993192088736049	ENSGALG00000015833	NT5E	1	0		1	ENSGALG00000015833
BP	GO:0065003	protein-containing complex assembly	1/99	126/5167	0.915234143673776	0.993192088736049	ENSGALG00000009268	FGG	1	0		1	ENSGALG00000009268
BP	GO:0043933	protein-containing complex subunit organization	1/99	132/5167	0.924749167500438	0.993192088736049	ENSGALG00000009268	FGG	1	0		1	ENSGALG00000009268
BP	GO:0055114	oxidation-reduction process	4/99	397/5167	0.952814316139354	0.993192088736049	ENSGALG00000002988/ENSGALG00000043254/ENSGALG00000013265/ENSGALG00000036229	-/EPX/GYS2/ND4	4	2	ENSGALG00000002988/ENSGALG00000036229	2	ENSGALG00000043254/ENSGALG00000013265
BP	GO:0006412	translation	1/99	160/5167	0.956910258615619	0.993192088736049	novel.1141	-	1	1	novel.1141	0
BP	GO:1901135	carbohydrate derivative metabolic process	1/99	160/5167	0.956910258615619	0.993192088736049	ENSGALG00000013073	UPP1	1	0		1	ENSGALG00000013073
BP	GO:0043043	peptide biosynthetic process	1/99	162/5167	0.958597547945212	0.993192088736049	novel.1141	-	1	1	novel.1141	0
BP	GO:0006355	regulation of transcription, DNA-templated	5/99	478/5167	0.958880547422599	0.993192088736049	ENSGALG00000032097/ENSGALG00000040276/ENSGALG00000051041/ENSGALG00000001035/ENSGALG00000050240	TBX20/RUNX2/-/-/TBX21	5	2	ENSGALG00000032097/ENSGALG00000040276	3	ENSGALG00000051041/ENSGALG00000001035/ENSGALG00000050240
BP	GO:1903506	regulation of nucleic acid-templated transcription	5/99	478/5167	0.958880547422599	0.993192088736049	ENSGALG00000032097/ENSGALG00000040276/ENSGALG00000051041/ENSGALG00000001035/ENSGALG00000050240	TBX20/RUNX2/-/-/TBX21	5	2	ENSGALG00000032097/ENSGALG00000040276	3	ENSGALG00000051041/ENSGALG00000001035/ENSGALG00000050240
BP	GO:2001141	regulation of RNA biosynthetic process	5/99	478/5167	0.958880547422599	0.993192088736049	ENSGALG00000032097/ENSGALG00000040276/ENSGALG00000051041/ENSGALG00000001035/ENSGALG00000050240	TBX20/RUNX2/-/-/TBX21	5	2	ENSGALG00000032097/ENSGALG00000040276	3	ENSGALG00000051041/ENSGALG00000001035/ENSGALG00000050240
BP	GO:0071702	organic substance transport	1/99	164/5167	0.960219408566063	0.993192088736049	ENSGALG00000031546	-	1	1	ENSGALG00000031546	0
BP	GO:0043604	amide biosynthetic process	1/99	165/5167	0.961006591966415	0.993192088736049	novel.1141	-	1	1	novel.1141	0
BP	GO:0051252	regulation of RNA metabolic process	5/99	483/5167	0.961506559323592	0.993192088736049	ENSGALG00000032097/ENSGALG00000040276/ENSGALG00000051041/ENSGALG00000001035/ENSGALG00000050240	TBX20/RUNX2/-/-/TBX21	5	2	ENSGALG00000032097/ENSGALG00000040276	3	ENSGALG00000051041/ENSGALG00000001035/ENSGALG00000050240
BP	GO:0010556	regulation of macromolecule biosynthetic process	5/99	486/5167	0.963008532459492	0.993192088736049	ENSGALG00000032097/ENSGALG00000040276/ENSGALG00000051041/ENSGALG00000001035/ENSGALG00000050240	TBX20/RUNX2/-/-/TBX21	5	2	ENSGALG00000032097/ENSGALG00000040276	3	ENSGALG00000051041/ENSGALG00000001035/ENSGALG00000050240
BP	GO:0031326	regulation of cellular biosynthetic process	5/99	486/5167	0.963008532459492	0.993192088736049	ENSGALG00000032097/ENSGALG00000040276/ENSGALG00000051041/ENSGALG00000001035/ENSGALG00000050240	TBX20/RUNX2/-/-/TBX21	5	2	ENSGALG00000032097/ENSGALG00000040276	3	ENSGALG00000051041/ENSGALG00000001035/ENSGALG00000050240
BP	GO:2000112	regulation of cellular macromolecule biosynthetic process	5/99	486/5167	0.963008532459492	0.993192088736049	ENSGALG00000032097/ENSGALG00000040276/ENSGALG00000051041/ENSGALG00000001035/ENSGALG00000050240	TBX20/RUNX2/-/-/TBX21	5	2	ENSGALG00000032097/ENSGALG00000040276	3	ENSGALG00000051041/ENSGALG00000001035/ENSGALG00000050240
BP	GO:0009889	regulation of biosynthetic process	5/99	487/5167	0.963497287462857	0.993192088736049	ENSGALG00000032097/ENSGALG00000040276/ENSGALG00000051041/ENSGALG00000001035/ENSGALG00000050240	TBX20/RUNX2/-/-/TBX21	5	2	ENSGALG00000032097/ENSGALG00000040276	3	ENSGALG00000051041/ENSGALG00000001035/ENSGALG00000050240
BP	GO:0019219	regulation of nucleobase-containing compound metabolic process	5/99	487/5167	0.963497287462857	0.993192088736049	ENSGALG00000032097/ENSGALG00000040276/ENSGALG00000051041/ENSGALG00000001035/ENSGALG00000050240	TBX20/RUNX2/-/-/TBX21	5	2	ENSGALG00000032097/ENSGALG00000040276	3	ENSGALG00000051041/ENSGALG00000001035/ENSGALG00000050240
BP	GO:0010468	regulation of gene expression	5/99	498/5167	0.968500407017697	0.993192088736049	ENSGALG00000032097/ENSGALG00000040276/ENSGALG00000051041/ENSGALG00000001035/ENSGALG00000050240	TBX20/RUNX2/-/-/TBX21	5	2	ENSGALG00000032097/ENSGALG00000040276	3	ENSGALG00000051041/ENSGALG00000001035/ENSGALG00000050240
BP	GO:0006996	organelle organization	1/99	180/5167	0.971121153430804	0.993192088736049	ENSGALG00000029287	TMEM67	1	0		1	ENSGALG00000029287
BP	GO:0016043	cellular component organization	2/99	291/5167	0.978622026972936	0.993338147679296	ENSGALG00000029287/ENSGALG00000009268	TMEM67/FGG	2	0		2	ENSGALG00000029287/ENSGALG00000009268
BP	GO:0071840	cellular component organization or biogenesis	2/99	319/5167	0.986923604737439	0.99428870626533	ENSGALG00000029287/ENSGALG00000009268	TMEM67/FGG	2	0		2	ENSGALG00000029287/ENSGALG00000009268
BP	GO:1901566	organonitrogen compound biosynthetic process	1/99	315/5167	0.998143361291861	0.998143361291861	novel.1141	-	1	1	novel.1141	0
CC	GO:0005576	extracellular region	19/68	236/2822	1.32729557690394e-06	4.51280496147339e-05	ENSGALG00000036836/novel.671/ENSGALG00000043603/ENSGALG00000015235/ENSGALG00000002329/ENSGALG00000001299/ENSGALG00000008490/ENSGALG00000046724/ENSGALG00000016670/ENSGALG00000000364/ENSGALG00000011668/ENSGALG00000038758/ENSGALG00000023822/ENSGALG00000009268/ENSGALG00000043009/ENSGALG00000013083/ENSGALG00000053694/ENSGALG00000000293/ENSGALG00000016668	SOSTDC1/-/CCL5/XCL1/CCL1/GIP/TRH/PRRG3/AvBD3/STC1/IL8L1/MMP15/IL5/FGG/WNT1/ZPBP/OVST/-/AvBD6	19	4	ENSGALG00000046724/ENSGALG00000000364/ENSGALG00000038758/ENSGALG00000000293	15	ENSGALG00000036836/novel.671/ENSGALG00000043603/ENSGALG00000015235/ENSGALG00000002329/ENSGALG00000001299/ENSGALG00000008490/ENSGALG00000016670/ENSGALG00000011668/ENSGALG00000023822/ENSGALG00000009268/ENSGALG00000043009/ENSGALG00000013083/ENSGALG00000053694/ENSGALG00000016668
CC	GO:0044421	extracellular region part	5/68	50/2822	0.00640748555530335	0.094035644583349	ENSGALG00000036836/ENSGALG00000038758/ENSGALG00000009268/ENSGALG00000053694/ENSGALG00000000293	SOSTDC1/MMP15/FGG/OVST/-	5	2	ENSGALG00000038758/ENSGALG00000000293	3	ENSGALG00000036836/ENSGALG00000009268/ENSGALG00000053694
CC	GO:0005615	extracellular space	4/68	34/2822	0.00829726275735432	0.094035644583349	ENSGALG00000036836/ENSGALG00000009268/ENSGALG00000053694/ENSGALG00000000293	SOSTDC1/FGG/OVST/-	4	1	ENSGALG00000000293	3	ENSGALG00000036836/ENSGALG00000009268/ENSGALG00000053694
CC	GO:0016459	myosin complex	3/68	43/2822	0.08336796207794	0.70862767766249	ENSGALG00000042257/ENSGALG00000016837/novel.1073	MYH1F/-/-	3	3	ENSGALG00000042257/ENSGALG00000016837/novel.1073	0
CC	GO:0015629	actin cytoskeleton	3/68	60/2822	0.174424522799926	0.916270880517145	ENSGALG00000042257/ENSGALG00000016837/novel.1073	MYH1F/-/-	3	3	ENSGALG00000042257/ENSGALG00000016837/novel.1073	0
CC	GO:0000145	exocyst	1/68	11/2822	0.235695052837839	0.916270880517145	ENSGALG00000007546	-	1	0		1	ENSGALG00000007546
CC	GO:0005938	cell cortex	1/68	11/2822	0.235695052837839	0.916270880517145	ENSGALG00000007546	-	1	0		1	ENSGALG00000007546
CC	GO:0044448	cell cortex part	1/68	11/2822	0.235695052837839	0.916270880517145	ENSGALG00000007546	-	1	0		1	ENSGALG00000007546
CC	GO:0099568	cytoplasmic region	1/68	12/2822	0.254184108834647	0.916270880517145	ENSGALG00000007546	-	1	0		1	ENSGALG00000007546
CC	GO:0044430	cytoskeletal part	5/68	145/2822	0.269491435446219	0.916270880517145	ENSGALG00000042257/ENSGALG00000040869/ENSGALG00000049483/ENSGALG00000016837/novel.1073	MYH1F/-/-/-/-	5	4	ENSGALG00000042257/ENSGALG00000040869/ENSGALG00000016837/novel.1073	1	ENSGALG00000049483
CC	GO:0031012	extracellular matrix	1/68	16/2822	0.323834296726356	0.917530507391341	ENSGALG00000038758	MMP15	1	1	ENSGALG00000038758	0
CC	GO:0099023	tethering complex	1/68	16/2822	0.323834296726356	0.917530507391341	ENSGALG00000007546	-	1	0		1	ENSGALG00000007546
CC	GO:0005856	cytoskeleton	5/68	168/2822	0.380773462876799	0.995869056754706	ENSGALG00000042257/ENSGALG00000040869/ENSGALG00000049483/ENSGALG00000016837/novel.1073	MYH1F/-/-/-/-	5	4	ENSGALG00000042257/ENSGALG00000040869/ENSGALG00000016837/novel.1073	1	ENSGALG00000049483
CC	GO:0030286	dynein complex	1/68	22/2822	0.416460758849101	0.99997081349343	ENSGALG00000040869	-	1	1	ENSGALG00000040869	0
CC	GO:0005875	microtubule associated complex	1/68	26/2822	0.471143875899202	0.99997081349343	ENSGALG00000040869	-	1	1	ENSGALG00000040869	0
CC	GO:0015630	microtubule cytoskeleton	1/68	39/2822	0.61626782991779	0.99997081349343	ENSGALG00000040869	-	1	1	ENSGALG00000040869	0
CC	GO:0005882	intermediate filament	1/68	52/2822	0.721991177785929	0.99997081349343	ENSGALG00000049483	-	1	0		1	ENSGALG00000049483
CC	GO:0045111	intermediate filament cytoskeleton	1/68	52/2822	0.721991177785929	0.99997081349343	ENSGALG00000049483	-	1	0		1	ENSGALG00000049483
CC	GO:0099513	polymeric cytoskeletal fiber	1/68	53/2822	0.728815943096599	0.99997081349343	ENSGALG00000049483	-	1	0		1	ENSGALG00000049483
CC	GO:0099080	supramolecular complex	1/68	63/2822	0.788601287843427	0.99997081349343	ENSGALG00000049483	-	1	0		1	ENSGALG00000049483
CC	GO:0099081	supramolecular polymer	1/68	63/2822	0.788601287843427	0.99997081349343	ENSGALG00000049483	-	1	0		1	ENSGALG00000049483
CC	GO:0099512	supramolecular fiber	1/68	63/2822	0.788601287843427	0.99997081349343	ENSGALG00000049483	-	1	0		1	ENSGALG00000049483
CC	GO:0071944	cell periphery	1/68	70/2822	0.822518678290422	0.99997081349343	ENSGALG00000007546	-	1	0		1	ENSGALG00000007546
CC	GO:0043228	non-membrane-bounded organelle	6/68	333/2822	0.831211070099139	0.99997081349343	ENSGALG00000042257/ENSGALG00000040869/ENSGALG00000049483/ENSGALG00000016837/novel.1073/novel.1141	MYH1F/-/-/-/-/-	6	5	ENSGALG00000042257/ENSGALG00000040869/ENSGALG00000016837/novel.1073/novel.1141	1	ENSGALG00000049483
CC	GO:0043232	intracellular non-membrane-bounded organelle	6/68	333/2822	0.831211070099139	0.99997081349343	ENSGALG00000042257/ENSGALG00000040869/ENSGALG00000049483/ENSGALG00000016837/novel.1073/novel.1141	MYH1F/-/-/-/-/-	6	5	ENSGALG00000042257/ENSGALG00000040869/ENSGALG00000016837/novel.1073/novel.1141	1	ENSGALG00000049483
CC	GO:0005840	ribosome	1/68	101/2822	0.918635302875347	0.99997081349343	novel.1141	-	1	1	novel.1141	0
CC	GO:1902494	catalytic complex	1/68	111/2822	0.93685505854906	0.99997081349343	ENSGALG00000040869	-	1	1	ENSGALG00000040869	0
CC	GO:1990904	ribonucleoprotein complex	1/68	126/2822	0.956905791344514	0.99997081349343	novel.1141	-	1	1	novel.1141	0
CC	GO:0044422	organelle part	6/68	438/2822	0.964943314800661	0.99997081349343	ENSGALG00000042257/ENSGALG00000029287/ENSGALG00000040869/ENSGALG00000049483/ENSGALG00000016837/novel.1073	MYH1F/TMEM67/-/-/-/-	6	4	ENSGALG00000042257/ENSGALG00000040869/ENSGALG00000016837/novel.1073	2	ENSGALG00000029287/ENSGALG00000049483
CC	GO:0044446	intracellular organelle part	5/68	432/2822	0.985364954181107	0.99997081349343	ENSGALG00000042257/ENSGALG00000040869/ENSGALG00000049483/ENSGALG00000016837/novel.1073	MYH1F/-/-/-/-	5	4	ENSGALG00000042257/ENSGALG00000040869/ENSGALG00000016837/novel.1073	1	ENSGALG00000049483
CC	GO:0005634	nucleus	2/68	323/2822	0.997680004529242	0.99997081349343	ENSGALG00000032097/ENSGALG00000050240	TBX20/TBX21	2	1	ENSGALG00000032097	1	ENSGALG00000050240
CC	GO:0044444	cytoplasmic part	2/68	333/2822	0.998184439650036	0.99997081349343	ENSGALG00000007546/novel.1141	-/-	2	1	novel.1141	1	ENSGALG00000007546
CC	GO:0005737	cytoplasm	3/68	417/2822	0.998595583314872	0.99997081349343	ENSGALG00000015167/ENSGALG00000007546/novel.1141	PRUNE2/-/-	3	1	novel.1141	2	ENSGALG00000015167/ENSGALG00000007546
CC	GO:0043231	intracellular membrane-bounded organelle	2/68	492/2822	0.99997081349343	0.99997081349343	ENSGALG00000032097/ENSGALG00000050240	TBX20/TBX21	2	1	ENSGALG00000032097	1	ENSGALG00000050240
MF	GO:0005102	signaling receptor binding	15/147	220/8374	6.6687893087272e-06	0.00107367507870508	ENSGALG00000043603/ENSGALG00000015235/ENSGALG00000053788/ENSGALG00000002329/ENSGALG00000040493/ENSGALG00000001299/ENSGALG00000008490/ENSGALG00000006415/ENSGALG00000000364/ENSGALG00000011668/ENSGALG00000027791/ENSGALG00000055023/ENSGALG00000023822/ENSGALG00000009268/ENSGALG00000043009	CCL5/XCL1/TNFSF8/CCL1/PTN/GIP/TRH/CD40LG/STC1/IL8L1/FGF23/-/IL5/FGG/WNT1	15	3	ENSGALG00000040493/ENSGALG00000000364/ENSGALG00000055023	12	ENSGALG00000043603/ENSGALG00000015235/ENSGALG00000053788/ENSGALG00000002329/ENSGALG00000001299/ENSGALG00000008490/ENSGALG00000006415/ENSGALG00000011668/ENSGALG00000027791/ENSGALG00000023822/ENSGALG00000009268/ENSGALG00000043009
MF	GO:0005126	cytokine receptor binding	7/147	48/8374	1.79459470531221e-05	0.00144464873777633	ENSGALG00000043603/ENSGALG00000015235/ENSGALG00000053788/ENSGALG00000002329/ENSGALG00000006415/ENSGALG00000011668/ENSGALG00000023822	CCL5/XCL1/TNFSF8/CCL1/CD40LG/IL8L1/IL5	7	0		7	ENSGALG00000043603/ENSGALG00000015235/ENSGALG00000053788/ENSGALG00000002329/ENSGALG00000006415/ENSGALG00000011668/ENSGALG00000023822
MF	GO:0098772	molecular function regulator	19/147	396/8374	5.93017735600799e-05	0.00268249665864261	novel.671/ENSGALG00000043603/ENSGALG00000015235/ENSGALG00000002329/ENSGALG00000040493/ENSGALG00000001299/ENSGALG00000008490/ENSGALG00000000364/ENSGALG00000011668/ENSGALG00000008660/ENSGALG00000050656/ENSGALG00000035690/ENSGALG00000027791/ENSGALG00000055023/ENSGALG00000035854/ENSGALG00000023822/ENSGALG00000034085/ENSGALG00000053694/ENSGALG00000000293	-/CCL5/XCL1/CCL1/PTN/GIP/TRH/STC1/IL8L1/CST7/-/RAPGEFL1/FGF23/-/-/IL5/-/OVST/-	19	5	ENSGALG00000040493/ENSGALG00000000364/ENSGALG00000050656/ENSGALG00000055023/ENSGALG00000000293	14	novel.671/ENSGALG00000043603/ENSGALG00000015235/ENSGALG00000002329/ENSGALG00000001299/ENSGALG00000008490/ENSGALG00000011668/ENSGALG00000008660/ENSGALG00000035690/ENSGALG00000027791/ENSGALG00000035854/ENSGALG00000023822/ENSGALG00000034085/ENSGALG00000053694
MF	GO:0030545	receptor regulator activity	11/147	155/8374	8.33073496472859e-05	0.00268249665864261	ENSGALG00000043603/ENSGALG00000015235/ENSGALG00000002329/ENSGALG00000040493/ENSGALG00000001299/ENSGALG00000008490/ENSGALG00000000364/ENSGALG00000011668/ENSGALG00000027791/ENSGALG00000055023/ENSGALG00000023822	CCL5/XCL1/CCL1/PTN/GIP/TRH/STC1/IL8L1/FGF23/-/IL5	11	3	ENSGALG00000040493/ENSGALG00000000364/ENSGALG00000055023	8	ENSGALG00000043603/ENSGALG00000015235/ENSGALG00000002329/ENSGALG00000001299/ENSGALG00000008490/ENSGALG00000011668/ENSGALG00000027791/ENSGALG00000023822
MF	GO:0048018	receptor ligand activity	11/147	155/8374	8.33073496472859e-05	0.00268249665864261	ENSGALG00000043603/ENSGALG00000015235/ENSGALG00000002329/ENSGALG00000040493/ENSGALG00000001299/ENSGALG00000008490/ENSGALG00000000364/ENSGALG00000011668/ENSGALG00000027791/ENSGALG00000055023/ENSGALG00000023822	CCL5/XCL1/CCL1/PTN/GIP/TRH/STC1/IL8L1/FGF23/-/IL5	11	3	ENSGALG00000040493/ENSGALG00000000364/ENSGALG00000055023	8	ENSGALG00000043603/ENSGALG00000015235/ENSGALG00000002329/ENSGALG00000001299/ENSGALG00000008490/ENSGALG00000011668/ENSGALG00000027791/ENSGALG00000023822
MF	GO:0030414	peptidase inhibitor activity	6/147	53/8374	0.000307371253767752	0.0070695388366583	novel.671/ENSGALG00000008660/ENSGALG00000050656/ENSGALG00000035854/ENSGALG00000053694/ENSGALG00000000293	-/CST7/-/-/OVST/-	6	2	ENSGALG00000050656/ENSGALG00000000293	4	novel.671/ENSGALG00000008660/ENSGALG00000035854/ENSGALG00000053694
MF	GO:0061134	peptidase regulator activity	6/147	53/8374	0.000307371253767752	0.0070695388366583	novel.671/ENSGALG00000008660/ENSGALG00000050656/ENSGALG00000035854/ENSGALG00000053694/ENSGALG00000000293	-/CST7/-/-/OVST/-	6	2	ENSGALG00000050656/ENSGALG00000000293	4	novel.671/ENSGALG00000008660/ENSGALG00000035854/ENSGALG00000053694
MF	GO:0008009	chemokine activity	4/147	24/8374	0.000736841426896844	0.013181274414488	ENSGALG00000043603/ENSGALG00000015235/ENSGALG00000002329/ENSGALG00000011668	CCL5/XCL1/CCL1/IL8L1	4	0		4	ENSGALG00000043603/ENSGALG00000015235/ENSGALG00000002329/ENSGALG00000011668
MF	GO:0042379	chemokine receptor binding	4/147	24/8374	0.000736841426896844	0.013181274414488	ENSGALG00000043603/ENSGALG00000015235/ENSGALG00000002329/ENSGALG00000011668	CCL5/XCL1/CCL1/IL8L1	4	0		4	ENSGALG00000043603/ENSGALG00000015235/ENSGALG00000002329/ENSGALG00000011668
MF	GO:0001664	G protein-coupled receptor binding	4/147	28/8374	0.00134455643487579	0.0194858915319712	ENSGALG00000043603/ENSGALG00000015235/ENSGALG00000002329/ENSGALG00000011668	CCL5/XCL1/CCL1/IL8L1	4	0		4	ENSGALG00000043603/ENSGALG00000015235/ENSGALG00000002329/ENSGALG00000011668
MF	GO:0004866	endopeptidase inhibitor activity	5/147	48/8374	0.00145236458623388	0.0194858915319712	ENSGALG00000008660/ENSGALG00000050656/ENSGALG00000035854/ENSGALG00000053694/ENSGALG00000000293	CST7/-/-/OVST/-	5	2	ENSGALG00000050656/ENSGALG00000000293	3	ENSGALG00000008660/ENSGALG00000035854/ENSGALG00000053694
MF	GO:0061135	endopeptidase regulator activity	5/147	48/8374	0.00145236458623388	0.0194858915319712	ENSGALG00000008660/ENSGALG00000050656/ENSGALG00000035854/ENSGALG00000053694/ENSGALG00000000293	CST7/-/-/OVST/-	5	2	ENSGALG00000050656/ENSGALG00000000293	3	ENSGALG00000008660/ENSGALG00000035854/ENSGALG00000053694
MF	GO:0004857	enzyme inhibitor activity	6/147	74/8374	0.00183472919168377	0.0227224153739297	novel.671/ENSGALG00000008660/ENSGALG00000050656/ENSGALG00000035854/ENSGALG00000053694/ENSGALG00000000293	-/CST7/-/-/OVST/-	6	2	ENSGALG00000050656/ENSGALG00000000293	4	novel.671/ENSGALG00000008660/ENSGALG00000035854/ENSGALG00000053694
MF	GO:0005125	cytokine activity	4/147	35/8374	0.00312673393295154	0.0359574402289428	ENSGALG00000043603/ENSGALG00000015235/ENSGALG00000002329/ENSGALG00000011668	CCL5/XCL1/CCL1/IL8L1	4	0		4	ENSGALG00000043603/ENSGALG00000015235/ENSGALG00000002329/ENSGALG00000011668
MF	GO:0004888	transmembrane signaling receptor activity	15/147	398/8374	0.00415107627031965	0.043935321062404	ENSGALG00000010707/ENSGALG00000026011/ENSGALG00000051203/ENSGALG00000035733/ENSGALG00000029040/ENSGALG00000023379/ENSGALG00000015153/ENSGALG00000047357/ENSGALG00000023521/ENSGALG00000053770/ENSGALG00000040035/ENSGALG00000048784/ENSGALG00000005936/ENSGALG00000037841/ENSGALG00000038069	GPR68/GALR1/-/CCR7/-/F2RL2/OPN5L1/-/ADRA2A/-/ADRB2/-/AGTR2/GRM7/CCR8	15	3	ENSGALG00000029040/ENSGALG00000023379/ENSGALG00000023521	12	ENSGALG00000010707/ENSGALG00000026011/ENSGALG00000051203/ENSGALG00000035733/ENSGALG00000015153/ENSGALG00000047357/ENSGALG00000053770/ENSGALG00000040035/ENSGALG00000048784/ENSGALG00000005936/ENSGALG00000037841/ENSGALG00000038069
MF	GO:0004930	G-protein-coupled receptor activity	13/147	323/8374	0.00436624308694698	0.043935321062404	ENSGALG00000010707/ENSGALG00000026011/ENSGALG00000051203/ENSGALG00000035733/ENSGALG00000023379/ENSGALG00000015153/ENSGALG00000047357/ENSGALG00000023521/ENSGALG00000053770/ENSGALG00000040035/ENSGALG00000005936/ENSGALG00000037841/ENSGALG00000038069	GPR68/GALR1/-/CCR7/F2RL2/OPN5L1/-/ADRA2A/-/ADRB2/AGTR2/GRM7/CCR8	13	2	ENSGALG00000023379/ENSGALG00000023521	11	ENSGALG00000010707/ENSGALG00000026011/ENSGALG00000051203/ENSGALG00000035733/ENSGALG00000015153/ENSGALG00000047357/ENSGALG00000053770/ENSGALG00000040035/ENSGALG00000005936/ENSGALG00000037841/ENSGALG00000038069
MF	GO:0038023	signaling receptor activity	15/147	411/8374	0.00557566576410784	0.0498712326678534	ENSGALG00000010707/ENSGALG00000026011/ENSGALG00000051203/ENSGALG00000035733/ENSGALG00000029040/ENSGALG00000023379/ENSGALG00000015153/ENSGALG00000047357/ENSGALG00000023521/ENSGALG00000053770/ENSGALG00000040035/ENSGALG00000048784/ENSGALG00000005936/ENSGALG00000037841/ENSGALG00000038069	GPR68/GALR1/-/CCR7/-/F2RL2/OPN5L1/-/ADRA2A/-/ADRB2/-/AGTR2/GRM7/CCR8	15	3	ENSGALG00000029040/ENSGALG00000023379/ENSGALG00000023521	12	ENSGALG00000010707/ENSGALG00000026011/ENSGALG00000051203/ENSGALG00000035733/ENSGALG00000015153/ENSGALG00000047357/ENSGALG00000053770/ENSGALG00000040035/ENSGALG00000048784/ENSGALG00000005936/ENSGALG00000037841/ENSGALG00000038069
MF	GO:0060089	molecular transducer activity	15/147	411/8374	0.00557566576410784	0.0498712326678534	ENSGALG00000010707/ENSGALG00000026011/ENSGALG00000051203/ENSGALG00000035733/ENSGALG00000029040/ENSGALG00000023379/ENSGALG00000015153/ENSGALG00000047357/ENSGALG00000023521/ENSGALG00000053770/ENSGALG00000040035/ENSGALG00000048784/ENSGALG00000005936/ENSGALG00000037841/ENSGALG00000038069	GPR68/GALR1/-/CCR7/-/F2RL2/OPN5L1/-/ADRA2A/-/ADRB2/-/AGTR2/GRM7/CCR8	15	3	ENSGALG00000029040/ENSGALG00000023379/ENSGALG00000023521	12	ENSGALG00000010707/ENSGALG00000026011/ENSGALG00000051203/ENSGALG00000035733/ENSGALG00000015153/ENSGALG00000047357/ENSGALG00000053770/ENSGALG00000040035/ENSGALG00000048784/ENSGALG00000005936/ENSGALG00000037841/ENSGALG00000038069
MF	GO:0004871	signal transducer activity	15/147	416/8374	0.00621964433603652	0.0527033020053621	ENSGALG00000010707/ENSGALG00000026011/ENSGALG00000051203/ENSGALG00000035733/ENSGALG00000029040/ENSGALG00000023379/ENSGALG00000015153/ENSGALG00000047357/ENSGALG00000023521/ENSGALG00000053770/ENSGALG00000040035/ENSGALG00000048784/ENSGALG00000005936/ENSGALG00000037841/ENSGALG00000038069	GPR68/GALR1/-/CCR7/-/F2RL2/OPN5L1/-/ADRA2A/-/ADRB2/-/AGTR2/GRM7/CCR8	15	3	ENSGALG00000029040/ENSGALG00000023379/ENSGALG00000023521	12	ENSGALG00000010707/ENSGALG00000026011/ENSGALG00000051203/ENSGALG00000035733/ENSGALG00000015153/ENSGALG00000047357/ENSGALG00000053770/ENSGALG00000040035/ENSGALG00000048784/ENSGALG00000005936/ENSGALG00000037841/ENSGALG00000038069
MF	GO:0070011	peptidase activity, acting on L-amino acid peptides	12/147	326/8374	0.0120046255979093	0.0962568698606689	ENSGALG00000035762/ENSGALG00000044661/ENSGALG00000002318/ENSGALG00000015730/ENSGALG00000016375/ENSGALG00000027788/ENSGALG00000009567/ENSGALG00000031410/ENSGALG00000007419/ENSGALG00000035007/ENSGALG00000038758/ENSGALG00000013548	-/-/LVRN/TMPRSS15/PHEX/CPE/TLL1/ENPEP/MASP1/USP35/MMP15/GZMA	12	3	ENSGALG00000009567/ENSGALG00000035007/ENSGALG00000038758	9	ENSGALG00000035762/ENSGALG00000044661/ENSGALG00000002318/ENSGALG00000015730/ENSGALG00000016375/ENSGALG00000027788/ENSGALG00000031410/ENSGALG00000007419/ENSGALG00000013548
MF	GO:0008233	peptidase activity	12/147	328/8374	0.0125552438948698	0.0962568698606689	ENSGALG00000035762/ENSGALG00000044661/ENSGALG00000002318/ENSGALG00000015730/ENSGALG00000016375/ENSGALG00000027788/ENSGALG00000009567/ENSGALG00000031410/ENSGALG00000007419/ENSGALG00000035007/ENSGALG00000038758/ENSGALG00000013548	-/-/LVRN/TMPRSS15/PHEX/CPE/TLL1/ENPEP/MASP1/USP35/MMP15/GZMA	12	3	ENSGALG00000009567/ENSGALG00000035007/ENSGALG00000038758	9	ENSGALG00000035762/ENSGALG00000044661/ENSGALG00000002318/ENSGALG00000015730/ENSGALG00000016375/ENSGALG00000027788/ENSGALG00000031410/ENSGALG00000007419/ENSGALG00000013548
MF	GO:0030234	enzyme regulator activity	7/147	147/8374	0.0147334553687766	0.107107942026562	novel.671/ENSGALG00000008660/ENSGALG00000050656/ENSGALG00000035854/ENSGALG00000034085/ENSGALG00000053694/ENSGALG00000000293	-/CST7/-/-/-/OVST/-	7	2	ENSGALG00000050656/ENSGALG00000000293	5	novel.671/ENSGALG00000008660/ENSGALG00000035854/ENSGALG00000034085/ENSGALG00000053694
MF	GO:0004252	serine-type endopeptidase activity	5/147	84/8374	0.0158560161982523	0.107107942026562	ENSGALG00000035762/ENSGALG00000044661/ENSGALG00000015730/ENSGALG00000007419/ENSGALG00000013548	-/-/TMPRSS15/MASP1/GZMA	5	0		5	ENSGALG00000035762/ENSGALG00000044661/ENSGALG00000015730/ENSGALG00000007419/ENSGALG00000013548
MF	GO:0004175	endopeptidase activity	8/147	186/8374	0.0165337852383439	0.107107942026562	ENSGALG00000035762/ENSGALG00000044661/ENSGALG00000015730/ENSGALG00000016375/ENSGALG00000009567/ENSGALG00000007419/ENSGALG00000038758/ENSGALG00000013548	-/-/TMPRSS15/PHEX/TLL1/MASP1/MMP15/GZMA	8	2	ENSGALG00000009567/ENSGALG00000038758	6	ENSGALG00000035762/ENSGALG00000044661/ENSGALG00000015730/ENSGALG00000016375/ENSGALG00000007419/ENSGALG00000013548
MF	GO:0016763	transferase activity, transferring pentosyl groups	3/147	31/8374	0.0166316680165469	0.107107942026562	ENSGALG00000032614/ENSGALG00000011742/ENSGALG00000013911	AT2/ART4/ZC3HAV1	3	1	ENSGALG00000013911	2	ENSGALG00000032614/ENSGALG00000011742
MF	GO:0008237	metallopeptidase activity	6/147	121/8374	0.0195155184275384	0.120846094878218	ENSGALG00000002318/ENSGALG00000016375/ENSGALG00000027788/ENSGALG00000009567/ENSGALG00000031410/ENSGALG00000038758	LVRN/PHEX/CPE/TLL1/ENPEP/MMP15	6	2	ENSGALG00000009567/ENSGALG00000038758	4	ENSGALG00000002318/ENSGALG00000016375/ENSGALG00000027788/ENSGALG00000031410
MF	GO:0016757	transferase activity, transferring glycosyl groups	6/147	130/8374	0.026675747390902	0.159066493701304	ENSGALG00000032614/ENSGALG00000011742/ENSGALG00000016655/ENSGALG00000001611/ENSGALG00000013265/ENSGALG00000013911	AT2/ART4/GYG2/B3GAT1/GYS2/ZC3HAV1	6	1	ENSGALG00000013911	5	ENSGALG00000032614/ENSGALG00000011742/ENSGALG00000016655/ENSGALG00000001611/ENSGALG00000013265
MF	GO:0008236	serine-type peptidase activity	5/147	98/8374	0.0287571690212303	0.159651869393727	ENSGALG00000035762/ENSGALG00000044661/ENSGALG00000015730/ENSGALG00000007419/ENSGALG00000013548	-/-/TMPRSS15/MASP1/GZMA	5	0		5	ENSGALG00000035762/ENSGALG00000044661/ENSGALG00000015730/ENSGALG00000007419/ENSGALG00000013548
MF	GO:0017171	serine hydrolase activity	5/147	98/8374	0.0287571690212303	0.159651869393727	ENSGALG00000035762/ENSGALG00000044661/ENSGALG00000015730/ENSGALG00000007419/ENSGALG00000013548	-/-/TMPRSS15/MASP1/GZMA	5	0		5	ENSGALG00000035762/ENSGALG00000044661/ENSGALG00000015730/ENSGALG00000007419/ENSGALG00000013548
MF	GO:0016831	carboxy-lyase activity	2/147	16/8374	0.0312655055079838	0.16779154622618	ENSGALG00000023436/ENSGALG00000013094	HDC/DDC	2	0		2	ENSGALG00000023436/ENSGALG00000013094
MF	GO:0008083	growth factor activity	4/147	70/8374	0.0342425705760082	0.177840447185075	ENSGALG00000040493/ENSGALG00000027791/ENSGALG00000055023/ENSGALG00000023822	PTN/FGF23/-/IL5	4	2	ENSGALG00000040493/ENSGALG00000055023	2	ENSGALG00000027791/ENSGALG00000023822
MF	GO:0016830	carbon-carbon lyase activity	2/147	18/8374	0.0389667134399843	0.196051276994921	ENSGALG00000023436/ENSGALG00000013094	HDC/DDC	2	0		2	ENSGALG00000023436/ENSGALG00000013094
MF	GO:0019842	vitamin binding	3/147	46/8374	0.046488724397352	0.224001042325539	ENSGALG00000031546/ENSGALG00000023436/ENSGALG00000013094	-/HDC/DDC	3	1	ENSGALG00000031546	2	ENSGALG00000023436/ENSGALG00000013094
MF	GO:0004114	3',5'-cyclic-nucleotide phosphodiesterase activity	2/147	20/8374	0.0473045679445237	0.224001042325539	ENSGALG00000015373/ENSGALG00000006626	PDE6B/PDE6C	2	1	ENSGALG00000006626	1	ENSGALG00000015373
MF	GO:0004112	cyclic-nucleotide phosphodiesterase activity	2/147	21/8374	0.0516955618883213	0.237799584686278	ENSGALG00000015373/ENSGALG00000006626	PDE6B/PDE6C	2	1	ENSGALG00000006626	1	ENSGALG00000015373
MF	GO:0004867	serine-type endopeptidase inhibitor activity	2/147	22/8374	0.056226070951559	0.251455483977806	ENSGALG00000050656/ENSGALG00000035854	-/-	2	1	ENSGALG00000050656	1	ENSGALG00000035854
MF	GO:0046906	tetrapyrrole binding	4/147	84/8374	0.0598952670116088	0.253850986405336	ENSGALG00000043254/ENSGALG00000031546/ENSGALG00000043234/ENSGALG00000031597	EPX/-/HBA1/HBAD	4	1	ENSGALG00000031546	3	ENSGALG00000043254/ENSGALG00000043234/ENSGALG00000031597
MF	GO:0005179	hormone activity	3/147	51/8374	0.0599151396484645	0.253850986405336	ENSGALG00000001299/ENSGALG00000008490/ENSGALG00000000364	GIP/TRH/STC1	3	1	ENSGALG00000000364	2	ENSGALG00000001299/ENSGALG00000008490
MF	GO:0008270	zinc ion binding	10/147	342/8374	0.0780506075629238	0.322208918400788	ENSGALG00000053674/ENSGALG00000002318/ENSGALG00000027788/ENSGALG00000031410/ENSGALG00000041684/ENSGALG00000046789/ENSGALG00000001035/ENSGALG00000038758/ENSGALG00000038146/ENSGALG00000049534	-/LVRN/CPE/ENPEP/FBXO30/-/-/MMP15/-/-	10	3	ENSGALG00000053674/ENSGALG00000038758/ENSGALG00000038146	7	ENSGALG00000002318/ENSGALG00000027788/ENSGALG00000031410/ENSGALG00000041684/ENSGALG00000046789/ENSGALG00000001035/ENSGALG00000049534
MF	GO:0008194	UDP-glycosyltransferase activity	2/147	28/8374	0.0860048098860724	0.346169359791441	ENSGALG00000001611/ENSGALG00000013265	B3GAT1/GYS2	2	0		2	ENSGALG00000001611/ENSGALG00000013265
MF	GO:0003774	motor activity	4/147	99/8374	0.096040183149665	0.377133402124294	ENSGALG00000042257/ENSGALG00000007098/ENSGALG00000016837/novel.1073	MYH1F/KIF21A/-/-	4	4	ENSGALG00000042257/ENSGALG00000007098/ENSGALG00000016837/novel.1073	0
MF	GO:0030170	pyridoxal phosphate binding	2/147	31/8374	0.102314358564494	0.383083993694965	ENSGALG00000023436/ENSGALG00000013094	HDC/DDC	2	0		2	ENSGALG00000023436/ENSGALG00000013094
MF	GO:0070279	vitamin B6 binding	2/147	31/8374	0.102314358564494	0.383083993694965	ENSGALG00000023436/ENSGALG00000013094	HDC/DDC	2	0		2	ENSGALG00000023436/ENSGALG00000013094
MF	GO:0048037	cofactor binding	7/147	229/8374	0.107997440279127	0.395172451930441	ENSGALG00000002988/ENSGALG00000043254/ENSGALG00000031546/ENSGALG00000023436/ENSGALG00000043234/ENSGALG00000031597/ENSGALG00000013094	-/EPX/-/HDC/HBA1/HBAD/DDC	7	2	ENSGALG00000002988/ENSGALG00000031546	5	ENSGALG00000043254/ENSGALG00000023436/ENSGALG00000043234/ENSGALG00000031597/ENSGALG00000013094
MF	GO:0008509	anion transmembrane transporter activity	2/147	33/8374	0.11362051492406	0.406508953394969	ENSGALG00000039978/ENSGALG00000003713	SLC4A1/-	2	0		2	ENSGALG00000039978/ENSGALG00000003713
MF	GO:0004222	metalloendopeptidase activity	3/147	73/8374	0.136438084274238	0.477533294959834	ENSGALG00000016375/ENSGALG00000009567/ENSGALG00000038758	PHEX/TLL1/MMP15	3	2	ENSGALG00000009567/ENSGALG00000038758	1	ENSGALG00000016375
MF	GO:0046982	protein heterodimerization activity	3/147	74/8374	0.140481103963939	0.48122250506796	ENSGALG00000046904/ENSGALG00000032645/ENSGALG00000052649	-/H2A-VIII/HIST1H2B5	3	3	ENSGALG00000046904/ENSGALG00000032645/ENSGALG00000052649	0
MF	GO:0004725	protein tyrosine phosphatase activity	2/147	41/8374	0.161545813695401	0.531777835818266	ENSGALG00000013085/ENSGALG00000040114	PTPRO/PTPRZ1	2	0		2	ENSGALG00000013085/ENSGALG00000040114
MF	GO:0020037	heme binding	3/147	80/8374	0.165544014743616	0.531777835818266	ENSGALG00000043254/ENSGALG00000043234/ENSGALG00000031597	EPX/HBA1/HBAD	3	0		3	ENSGALG00000043254/ENSGALG00000043234/ENSGALG00000031597
MF	GO:0004984	olfactory receptor activity	2/147	44/8374	0.180352019430557	0.531777835818266	ENSGALG00000029040/ENSGALG00000048784	-/-	2	1	ENSGALG00000029040	1	ENSGALG00000048784
MF	GO:0016758	transferase activity, transferring hexosyl groups	2/147	45/8374	0.18669375791297	0.531777835818266	ENSGALG00000001611/ENSGALG00000013265	B3GAT1/GYS2	2	0		2	ENSGALG00000001611/ENSGALG00000013265
MF	GO:0022836	gated channel activity	3/147	85/8374	0.187359652782309	0.531777835818266	ENSGALG00000009395/ENSGALG00000030554/ENSGALG00000003713	GLRB/KCNN3/-	3	0		3	ENSGALG00000009395/ENSGALG00000030554/ENSGALG00000003713
MF	GO:0022839	ion gated channel activity	3/147	85/8374	0.187359652782309	0.531777835818266	ENSGALG00000009395/ENSGALG00000030554/ENSGALG00000003713	GLRB/KCNN3/-	3	0		3	ENSGALG00000009395/ENSGALG00000030554/ENSGALG00000003713
MF	GO:0015075	ion transmembrane transporter activity	8/147	315/8374	0.188954210593794	0.531777835818266	ENSGALG00000009395/ENSGALG00000016868/ENSGALG00000000505/ENSGALG00000039978/ENSGALG00000030554/ENSGALG00000032718/ENSGALG00000016684/ENSGALG00000003713	GLRB/NALCN/KCNH6/SLC4A1/KCNN3/NIPAL2/RHAG/-	8	0		8	ENSGALG00000009395/ENSGALG00000016868/ENSGALG00000000505/ENSGALG00000039978/ENSGALG00000030554/ENSGALG00000032718/ENSGALG00000016684/ENSGALG00000003713
MF	GO:0004559	alpha-mannosidase activity	1/147	12/8374	0.191572139611549	0.531777835818266	ENSGALG00000001615	MAN2C1	1	1	ENSGALG00000001615	0
MF	GO:0005516	calmodulin binding	1/147	12/8374	0.191572139611549	0.531777835818266	ENSGALG00000030554	KCNN3	1	0		1	ENSGALG00000030554
MF	GO:0015923	mannosidase activity	1/147	12/8374	0.191572139611549	0.531777835818266	ENSGALG00000001615	MAN2C1	1	1	ENSGALG00000001615	0
MF	GO:0019239	deaminase activity	1/147	12/8374	0.191572139611549	0.531777835818266	ENSGALG00000006797	ADARB2	1	0		1	ENSGALG00000006797
MF	GO:0016829	lyase activity	2/147	48/8374	0.205894283705141	0.559979314984563	ENSGALG00000023436/ENSGALG00000013094	HDC/DDC	2	0		2	ENSGALG00000023436/ENSGALG00000013094
MF	GO:0008081	phosphoric diester hydrolase activity	2/147	49/8374	0.212343135253099	0.559979314984563	ENSGALG00000015373/ENSGALG00000006626	PDE6B/PDE6C	2	1	ENSGALG00000006626	1	ENSGALG00000015373
MF	GO:0004523	RNA-DNA hybrid ribonuclease activity	3/147	93/8374	0.223659781429016	0.559979314984563	novel.413/ENSGALG00000050856/ENSGALG00000049534	-/-/-	3	2	novel.413/ENSGALG00000050856	1	ENSGALG00000049534
MF	GO:0016788	hydrolase activity, acting on ester bonds	9/147	381/8374	0.225901835084309	0.559979314984563	novel.413/ENSGALG00000050856/ENSGALG00000015373/ENSGALG00000013085/ENSGALG00000040114/ENSGALG00000039673/ENSGALG00000049534/ENSGALG00000030789/ENSGALG00000006626	-/-/PDE6B/PTPRO/PTPRZ1/GALNS/-/PGAP1/PDE6C	9	4	novel.413/ENSGALG00000050856/ENSGALG00000039673/ENSGALG00000006626	5	ENSGALG00000015373/ENSGALG00000013085/ENSGALG00000040114/ENSGALG00000049534/ENSGALG00000030789
MF	GO:0004601	peroxidase activity	1/147	15/8374	0.233467281384062	0.559979314984563	ENSGALG00000043254	EPX	1	0		1	ENSGALG00000043254
MF	GO:0005216	ion channel activity	5/147	189/8374	0.238052180991046	0.559979314984563	ENSGALG00000009395/ENSGALG00000016868/ENSGALG00000000505/ENSGALG00000030554/ENSGALG00000003713	GLRB/NALCN/KCNH6/KCNN3/-	5	0		5	ENSGALG00000009395/ENSGALG00000016868/ENSGALG00000000505/ENSGALG00000030554/ENSGALG00000003713
MF	GO:0022838	substrate-specific channel activity	5/147	189/8374	0.238052180991046	0.559979314984563	ENSGALG00000009395/ENSGALG00000016868/ENSGALG00000000505/ENSGALG00000030554/ENSGALG00000003713	GLRB/NALCN/KCNH6/KCNN3/-	5	0		5	ENSGALG00000009395/ENSGALG00000016868/ENSGALG00000000505/ENSGALG00000030554/ENSGALG00000003713
MF	GO:0046914	transition metal ion binding	10/147	439/8374	0.242005464371073	0.559979314984563	ENSGALG00000053674/ENSGALG00000002318/ENSGALG00000027788/ENSGALG00000031410/ENSGALG00000041684/ENSGALG00000046789/ENSGALG00000001035/ENSGALG00000038758/ENSGALG00000038146/ENSGALG00000049534	-/LVRN/CPE/ENPEP/FBXO30/-/-/MMP15/-/-	10	3	ENSGALG00000053674/ENSGALG00000038758/ENSGALG00000038146	7	ENSGALG00000002318/ENSGALG00000027788/ENSGALG00000031410/ENSGALG00000041684/ENSGALG00000046789/ENSGALG00000001035/ENSGALG00000049534
MF	GO:0016891	endoribonuclease activity, producing 5'-phosphomonoesters	3/147	97/8374	0.242309526909266	0.559979314984563	novel.413/ENSGALG00000050856/ENSGALG00000049534	-/-/-	3	2	novel.413/ENSGALG00000050856	1	ENSGALG00000049534
MF	GO:0016893	endonuclease activity, active with either ribo- or deoxyribonucleic acids and producing 5'-phosphomonoesters	3/147	97/8374	0.242309526909266	0.559979314984563	novel.413/ENSGALG00000050856/ENSGALG00000049534	-/-/-	3	2	novel.413/ENSGALG00000050856	1	ENSGALG00000049534
MF	GO:0005267	potassium channel activity	1/147	16/8374	0.246947399775801	0.559979314984563	ENSGALG00000030554	KCNN3	1	0		1	ENSGALG00000030554
MF	GO:0008484	sulfuric ester hydrolase activity	1/147	16/8374	0.246947399775801	0.559979314984563	ENSGALG00000039673	GALNS	1	1	ENSGALG00000039673	0
MF	GO:0015079	potassium ion transmembrane transporter activity	1/147	16/8374	0.246947399775801	0.559979314984563	ENSGALG00000030554	KCNN3	1	0		1	ENSGALG00000030554
MF	GO:0003950	NAD+ ADP-ribosyltransferase activity	1/147	17/8374	0.260192043498337	0.576084868408942	ENSGALG00000013911	ZC3HAV1	1	1	ENSGALG00000013911	0
MF	GO:0004521	endoribonuclease activity	3/147	101/8374	0.261206182570514	0.576084868408942	novel.413/ENSGALG00000050856/ENSGALG00000049534	-/-/-	3	2	novel.413/ENSGALG00000050856	1	ENSGALG00000049534
MF	GO:0015267	channel activity	5/147	202/8374	0.281371912061714	0.603064364811692	ENSGALG00000009395/ENSGALG00000016868/ENSGALG00000000505/ENSGALG00000030554/ENSGALG00000003713	GLRB/NALCN/KCNH6/KCNN3/-	5	0		5	ENSGALG00000009395/ENSGALG00000016868/ENSGALG00000000505/ENSGALG00000030554/ENSGALG00000003713
MF	GO:0022803	passive transmembrane transporter activity	5/147	202/8374	0.281371912061714	0.603064364811692	ENSGALG00000009395/ENSGALG00000016868/ENSGALG00000000505/ENSGALG00000030554/ENSGALG00000003713	GLRB/NALCN/KCNH6/KCNN3/-	5	0		5	ENSGALG00000009395/ENSGALG00000016868/ENSGALG00000000505/ENSGALG00000030554/ENSGALG00000003713
MF	GO:0004181	metallocarboxypeptidase activity	1/147	19/8374	0.285991179151103	0.603064364811692	ENSGALG00000027788	CPE	1	0		1	ENSGALG00000027788
MF	GO:0004519	endonuclease activity	3/147	107/8374	0.289881223675362	0.603064364811692	novel.413/ENSGALG00000050856/ENSGALG00000049534	-/-/-	3	2	novel.413/ENSGALG00000050856	1	ENSGALG00000049534
MF	GO:0003964	RNA-directed DNA polymerase activity	1/147	20/8374	0.298553632372502	0.603064364811692	ENSGALG00000049534	-	1	0		1	ENSGALG00000049534
MF	GO:0016684	oxidoreductase activity, acting on peroxide as acceptor	1/147	20/8374	0.298553632372502	0.603064364811692	ENSGALG00000043254	EPX	1	0		1	ENSGALG00000043254
MF	GO:0004180	carboxypeptidase activity	1/147	21/8374	0.310896535896711	0.603064364811692	ENSGALG00000027788	CPE	1	0		1	ENSGALG00000027788
MF	GO:0005244	voltage-gated ion channel activity	1/147	21/8374	0.310896535896711	0.603064364811692	ENSGALG00000003713	-	1	0		1	ENSGALG00000003713
MF	GO:0016209	antioxidant activity	1/147	21/8374	0.310896535896711	0.603064364811692	ENSGALG00000043254	EPX	1	0		1	ENSGALG00000043254
MF	GO:0022832	voltage-gated channel activity	1/147	21/8374	0.310896535896711	0.603064364811692	ENSGALG00000003713	-	1	0		1	ENSGALG00000003713
MF	GO:0004674	protein serine/threonine kinase activity	2/147	65/8374	0.316588122733006	0.603810140209914	ENSGALG00000011889/ENSGALG00000037950	-/ALPK3	2	1	ENSGALG00000011889	1	ENSGALG00000037950
MF	GO:0004540	ribonuclease activity	3/147	113/8374	0.318781751042501	0.603810140209914	novel.413/ENSGALG00000050856/ENSGALG00000049534	-/-/-	3	2	novel.413/ENSGALG00000050856	1	ENSGALG00000049534
MF	GO:0015103	inorganic anion transmembrane transporter activity	1/147	22/8374	0.323023700894099	0.604730416790115	ENSGALG00000003713	-	1	0		1	ENSGALG00000003713
MF	GO:0051287	NAD binding	1/147	24/8374	0.346645732565915	0.638719884249174	ENSGALG00000002988	-	1	1	ENSGALG00000002988	0
MF	GO:0042578	phosphoric ester hydrolase activity	4/147	170/8374	0.349113973999549	0.638719884249174	ENSGALG00000015373/ENSGALG00000013085/ENSGALG00000040114/ENSGALG00000006626	PDE6B/PTPRO/PTPRZ1/PDE6C	4	1	ENSGALG00000006626	3	ENSGALG00000015373/ENSGALG00000013085/ENSGALG00000040114
MF	GO:0050662	coenzyme binding	3/147	121/8374	0.357363469878115	0.640686794440918	ENSGALG00000002988/ENSGALG00000023436/ENSGALG00000013094	-/HDC/DDC	3	1	ENSGALG00000002988	2	ENSGALG00000023436/ENSGALG00000013094
MF	GO:0008235	metalloexopeptidase activity	1/147	25/8374	0.358147897513557	0.640686794440918	ENSGALG00000027788	CPE	1	0		1	ENSGALG00000027788
MF	GO:0016810	hydrolase activity, acting on carbon-nitrogen (but not peptide) bonds	1/147	26/8374	0.369448922674116	0.653640401654204	ENSGALG00000006797	ADARB2	1	0		1	ENSGALG00000006797
MF	GO:0015318	inorganic molecular entity transmembrane transporter activity	6/147	282/8374	0.375018725934637	0.656282770385614	ENSGALG00000009395/ENSGALG00000016868/ENSGALG00000000505/ENSGALG00000030554/ENSGALG00000032718/ENSGALG00000003713	GLRB/NALCN/KCNH6/KCNN3/NIPAL2/-	6	0		6	ENSGALG00000009395/ENSGALG00000016868/ENSGALG00000000505/ENSGALG00000030554/ENSGALG00000032718/ENSGALG00000003713
MF	GO:0034061	DNA polymerase activity	1/147	27/8374	0.380552301731004	0.65880559762034	ENSGALG00000049534	-	1	0		1	ENSGALG00000049534
MF	GO:0046873	metal ion transmembrane transporter activity	2/147	76/8374	0.386768004050109	0.662443070766677	ENSGALG00000030554/ENSGALG00000032718	KCNN3/NIPAL2	2	0		2	ENSGALG00000030554/ENSGALG00000032718
MF	GO:0030246	carbohydrate binding	1/147	31/8374	0.423057142633931	0.716970525937504	ENSGALG00000001615	MAN2C1	1	1	ENSGALG00000001615	0
MF	GO:0004518	nuclease activity	3/147	136/8374	0.428687611142358	0.71894484785333	novel.413/ENSGALG00000050856/ENSGALG00000049534	-/-/-	3	2	novel.413/ENSGALG00000050856	1	ENSGALG00000049534
MF	GO:0003755	peptidyl-prolyl cis-trans isomerase activity	1/147	33/8374	0.443210188548419	0.720776165215105	ENSGALG00000049270	FKBP2	1	1	ENSGALG00000049270	0
MF	GO:0008238	exopeptidase activity	1/147	33/8374	0.443210188548419	0.720776165215105	ENSGALG00000027788	CPE	1	0		1	ENSGALG00000027788
MF	GO:0016859	cis-trans isomerase activity	1/147	33/8374	0.443210188548419	0.720776165215105	ENSGALG00000049270	FKBP2	1	1	ENSGALG00000049270	0
MF	GO:0004721	phosphoprotein phosphatase activity	2/147	87/8374	0.453684460719611	0.730431981758574	ENSGALG00000013085/ENSGALG00000040114	PTPRO/PTPRZ1	2	0		2	ENSGALG00000013085/ENSGALG00000040114
MF	GO:0008324	cation transmembrane transporter activity	3/147	146/8374	0.474712278161392	0.756719572118654	ENSGALG00000030554/ENSGALG00000032718/ENSGALG00000016684	KCNN3/NIPAL2/RHAG	3	0		3	ENSGALG00000030554/ENSGALG00000032718/ENSGALG00000016684
MF	GO:0046983	protein dimerization activity	4/147	204/8374	0.483348971474802	0.759464409306043	ENSGALG00000046904/ENSGALG00000032645/ENSGALG00000040249/ENSGALG00000052649	-/H2A-VIII/BHLHE22/HIST1H2B5	4	4	ENSGALG00000046904/ENSGALG00000032645/ENSGALG00000040249/ENSGALG00000052649	0
MF	GO:0005096	GTPase activator activity	1/147	38/8374	0.490585705390239	0.759464409306043	ENSGALG00000034085	-	1	0		1	ENSGALG00000034085
MF	GO:0016616	oxidoreductase activity, acting on the CH-OH group of donors, NAD or NADP as acceptor	1/147	38/8374	0.490585705390239	0.759464409306043	ENSGALG00000002988	-	1	1	ENSGALG00000002988	0
MF	GO:0016614	oxidoreductase activity, acting on CH-OH group of donors	1/147	40/8374	0.508394738380292	0.779538598849781	ENSGALG00000002988	-	1	1	ENSGALG00000002988	0
MF	GO:0016746	transferase activity, transferring acyl groups	2/147	106/8374	0.55877215865487	0.835195523361037	ENSGALG00000004804/ENSGALG00000021230	-/EPB42	2	0		2	ENSGALG00000004804/ENSGALG00000021230
MF	GO:0004553	hydrolase activity, hydrolyzing O-glycosyl compounds	1/147	47/8374	0.56599381073856	0.835195523361037	ENSGALG00000001615	MAN2C1	1	1	ENSGALG00000001615	0
MF	GO:0030695	GTPase regulator activity	1/147	47/8374	0.56599381073856	0.835195523361037	ENSGALG00000034085	-	1	0		1	ENSGALG00000034085
MF	GO:0005261	cation channel activity	1/147	49/8374	0.581182843793726	0.835195523361037	ENSGALG00000030554	KCNN3	1	0		1	ENSGALG00000030554
MF	GO:0005200	structural constituent of cytoskeleton	1/147	50/8374	0.588578173759171	0.835195523361037	ENSGALG00000049483	-	1	0		1	ENSGALG00000049483
MF	GO:0008047	enzyme activator activity	1/147	50/8374	0.588578173759171	0.835195523361037	ENSGALG00000034085	-	1	0		1	ENSGALG00000034085
MF	GO:0003700	DNA-binding transcription factor activity	4/147	235/8374	0.595508037181473	0.835195523361037	ENSGALG00000032097/ENSGALG00000040276/ENSGALG00000001035/ENSGALG00000050240	TBX20/RUNX2/-/TBX21	4	2	ENSGALG00000032097/ENSGALG00000040276	2	ENSGALG00000001035/ENSGALG00000050240
MF	GO:0140097	catalytic activity, acting on DNA	1/147	52/8374	0.602981959098072	0.835195523361037	ENSGALG00000049534	-	1	0		1	ENSGALG00000049534
MF	GO:0016791	phosphatase activity	2/147	116/8374	0.608074432652998	0.835195523361037	ENSGALG00000013085/ENSGALG00000040114	PTPRO/PTPRZ1	2	0		2	ENSGALG00000013085/ENSGALG00000040114
MF	GO:0060589	nucleoside-triphosphatase regulator activity	1/147	53/8374	0.609994894932317	0.835195523361037	ENSGALG00000034085	-	1	0		1	ENSGALG00000034085
MF	GO:0004843	thiol-dependent ubiquitin-specific protease activity	1/147	55/8374	0.623653764836299	0.835195523361037	ENSGALG00000035007	USP35	1	1	ENSGALG00000035007	0
MF	GO:0005230	extracellular ligand-gated ion channel activity	1/147	55/8374	0.623653764836299	0.835195523361037	ENSGALG00000009395	GLRB	1	0		1	ENSGALG00000009395
MF	GO:0036459	thiol-dependent ubiquitinyl hydrolase activity	1/147	55/8374	0.623653764836299	0.835195523361037	ENSGALG00000035007	USP35	1	1	ENSGALG00000035007	0
MF	GO:0101005	ubiquitinyl hydrolase activity	1/147	55/8374	0.623653764836299	0.835195523361037	ENSGALG00000035007	USP35	1	1	ENSGALG00000035007	0
MF	GO:0003777	microtubule motor activity	1/147	56/8374	0.630303950744348	0.835195523361037	ENSGALG00000007098	KIF21A	1	1	ENSGALG00000007098	0
MF	GO:0019783	ubiquitin-like protein-specific protease activity	1/147	56/8374	0.630303950744348	0.835195523361037	ENSGALG00000035007	USP35	1	1	ENSGALG00000035007	0
MF	GO:0015276	ligand-gated ion channel activity	1/147	58/8374	0.643256179483034	0.835195523361037	ENSGALG00000009395	GLRB	1	0		1	ENSGALG00000009395
MF	GO:0016798	hydrolase activity, acting on glycosyl bonds	1/147	58/8374	0.643256179483034	0.835195523361037	ENSGALG00000001615	MAN2C1	1	1	ENSGALG00000001615	0
MF	GO:0022834	ligand-gated channel activity	1/147	58/8374	0.643256179483034	0.835195523361037	ENSGALG00000009395	GLRB	1	0		1	ENSGALG00000009395
MF	GO:0022890	inorganic cation transmembrane transporter activity	2/147	127/8374	0.657386962973132	0.843305640794479	ENSGALG00000030554/ENSGALG00000032718	KCNN3/NIPAL2	2	0		2	ENSGALG00000030554/ENSGALG00000032718
MF	GO:0140098	catalytic activity, acting on RNA	3/147	192/8374	0.659978327578288	0.843305640794479	novel.413/ENSGALG00000050856/ENSGALG00000049534	-/-/-	3	2	novel.413/ENSGALG00000050856	1	ENSGALG00000049534
MF	GO:0008017	microtubule binding	1/147	67/8374	0.696182809813171	0.875589307066285	ENSGALG00000007098	KIF21A	1	1	ENSGALG00000007098	0
MF	GO:0016779	nucleotidyltransferase activity	1/147	67/8374	0.696182809813171	0.875589307066285	ENSGALG00000049534	-	1	0		1	ENSGALG00000049534
MF	GO:0016853	isomerase activity	1/147	68/8374	0.701559134233234	0.875589307066285	ENSGALG00000049270	FKBP2	1	1	ENSGALG00000049270	0
MF	GO:0140110	transcription regulator activity	4/147	276/8374	0.719566201946838	0.891155065488008	ENSGALG00000032097/ENSGALG00000040276/ENSGALG00000001035/ENSGALG00000050240	TBX20/RUNX2/-/TBX21	4	2	ENSGALG00000032097/ENSGALG00000040276	2	ENSGALG00000001035/ENSGALG00000050240
MF	GO:0005543	phospholipid binding	1/147	73/8374	0.727055781788611	0.893557105862339	ENSGALG00000015846	SNAP91	1	0		1	ENSGALG00000015846
MF	GO:0015631	tubulin binding	1/147	78/8374	0.750387729912923	0.91524564027258	ENSGALG00000007098	KIF21A	1	1	ENSGALG00000007098	0
MF	GO:0008168	methyltransferase activity	1/147	81/8374	0.763424471128249	0.921253756767441	ENSGALG00000053690	PNMT	1	1	ENSGALG00000053690	0
MF	GO:0016462	pyrophosphatase activity	6/147	430/8374	0.7734314295163	0.921253756767441	ENSGALG00000042257/ENSGALG00000039724/ENSGALG00000007098/ENSGALG00000015167/ENSGALG00000016837/novel.1073	MYH1F/RHOF/KIF21A/PRUNE2/-/-	6	4	ENSGALG00000042257/ENSGALG00000007098/ENSGALG00000016837/novel.1073	2	ENSGALG00000039724/ENSGALG00000015167
MF	GO:0016818	hydrolase activity, acting on acid anhydrides, in phosphorus-containing anhydrides	6/147	432/8374	0.777236370160082	0.921253756767441	ENSGALG00000042257/ENSGALG00000039724/ENSGALG00000007098/ENSGALG00000015167/ENSGALG00000016837/novel.1073	MYH1F/RHOF/KIF21A/PRUNE2/-/-	6	4	ENSGALG00000042257/ENSGALG00000007098/ENSGALG00000016837/novel.1073	2	ENSGALG00000039724/ENSGALG00000015167
MF	GO:0016817	hydrolase activity, acting on acid anhydrides	6/147	433/8374	0.779121045593194	0.921253756767441	ENSGALG00000042257/ENSGALG00000039724/ENSGALG00000007098/ENSGALG00000015167/ENSGALG00000016837/novel.1073	MYH1F/RHOF/KIF21A/PRUNE2/-/-	6	4	ENSGALG00000042257/ENSGALG00000007098/ENSGALG00000016837/novel.1073	2	ENSGALG00000039724/ENSGALG00000015167
MF	GO:0015077	monovalent inorganic cation transmembrane transporter activity	1/147	88/8374	0.791272752480903	0.921253756767441	ENSGALG00000030554	KCNN3	1	0		1	ENSGALG00000030554
MF	GO:0016741	transferase activity, transferring one-carbon groups	1/147	88/8374	0.791272752480903	0.921253756767441	ENSGALG00000053690	PNMT	1	1	ENSGALG00000053690	0
MF	GO:0004672	protein kinase activity	6/147	447/8374	0.804273673926344	0.921253756767441	ENSGALG00000011889/ENSGALG00000034605/ENSGALG00000037950/ENSGALG00000036616/ENSGALG00000028438/ENSGALG00000052624	-/-/ALPK3/NUAK2/CLK1/-	6	2	ENSGALG00000011889/ENSGALG00000028438	4	ENSGALG00000034605/ENSGALG00000037950/ENSGALG00000036616/ENSGALG00000052624
MF	GO:0008234	cysteine-type peptidase activity	1/147	92/8374	0.805697699437699	0.921253756767441	ENSGALG00000035007	USP35	1	1	ENSGALG00000035007	0
MF	GO:0005509	calcium ion binding	4/147	315/8374	0.809508143826194	0.921253756767441	ENSGALG00000009415/ENSGALG00000046724/ENSGALG00000047118/ENSGALG00000048704	SMOC1/PRRG3/-/-	4	3	ENSGALG00000046724/ENSGALG00000047118/ENSGALG00000048704	1	ENSGALG00000009415
MF	GO:0005085	guanyl-nucleotide exchange factor activity	1/147	94/8374	0.812534369322836	0.921253756767441	ENSGALG00000035690	RAPGEFL1	1	0		1	ENSGALG00000035690
MF	GO:0003735	structural constituent of ribosome	1/147	102/8374	0.837572866325271	0.943001618729851	novel.1141	-	1	1	novel.1141	0
MF	GO:0005198	structural molecule activity	2/147	187/8374	0.844896745915563	0.944641500641706	ENSGALG00000049483/novel.1141	-/-	2	1	novel.1141	1	ENSGALG00000049483
MF	GO:0017111	nucleoside-triphosphatase activity	5/147	423/8374	0.871275586999688	0.957273967651532	ENSGALG00000042257/ENSGALG00000039724/ENSGALG00000007098/ENSGALG00000016837/novel.1073	MYH1F/RHOF/KIF21A/-/-	5	4	ENSGALG00000042257/ENSGALG00000007098/ENSGALG00000016837/novel.1073	1	ENSGALG00000039724
MF	GO:0008289	lipid binding	1/147	116/8374	0.873656803277743	0.957273967651532	ENSGALG00000015846	SNAP91	1	0		1	ENSGALG00000015846
MF	GO:0016773	phosphotransferase activity, alcohol group as acceptor	6/147	495/8374	0.874032753073137	0.957273967651532	ENSGALG00000011889/ENSGALG00000034605/ENSGALG00000037950/ENSGALG00000036616/ENSGALG00000028438/ENSGALG00000052624	-/-/ALPK3/NUAK2/CLK1/-	6	2	ENSGALG00000011889/ENSGALG00000028438	4	ENSGALG00000034605/ENSGALG00000037950/ENSGALG00000036616/ENSGALG00000052624
MF	GO:0051020	GTPase binding	1/147	122/8374	0.886568233638141	0.964442470376626	ENSGALG00000035690	RAPGEFL1	1	0		1	ENSGALG00000035690
MF	GO:0019899	enzyme binding	1/147	143/8374	0.922267308456058	0.988947275985607	ENSGALG00000035690	RAPGEFL1	1	0		1	ENSGALG00000035690
MF	GO:0043565	sequence-specific DNA binding	1/147	149/8374	0.93023597542811	0.988947275985607	ENSGALG00000001035	-	1	0		1	ENSGALG00000001035
MF	GO:0008092	cytoskeletal protein binding	1/147	152/8374	0.933910499450987	0.988947275985607	ENSGALG00000007098	KIF21A	1	1	ENSGALG00000007098	0
MF	GO:0003723	RNA binding	1/147	183/8374	0.962260074773264	0.988947275985607	ENSGALG00000006797	ADARB2	1	0		1	ENSGALG00000006797
MF	GO:0003924	GTPase activity	1/147	190/8374	0.966754977676824	0.988947275985607	ENSGALG00000039724	RHOF	1	0		1	ENSGALG00000039724
MF	GO:0001882	nucleoside binding	1/147	227/8374	0.983024322242071	0.988947275985607	ENSGALG00000039724	RHOF	1	0		1	ENSGALG00000039724
MF	GO:0001883	purine nucleoside binding	1/147	227/8374	0.983024322242071	0.988947275985607	ENSGALG00000039724	RHOF	1	0		1	ENSGALG00000039724
MF	GO:0005525	GTP binding	1/147	227/8374	0.983024322242071	0.988947275985607	ENSGALG00000039724	RHOF	1	0		1	ENSGALG00000039724
MF	GO:0032549	ribonucleoside binding	1/147	227/8374	0.983024322242071	0.988947275985607	ENSGALG00000039724	RHOF	1	0		1	ENSGALG00000039724
MF	GO:0032550	purine ribonucleoside binding	1/147	227/8374	0.983024322242071	0.988947275985607	ENSGALG00000039724	RHOF	1	0		1	ENSGALG00000039724
MF	GO:0032561	guanyl ribonucleotide binding	1/147	229/8374	0.983631432098139	0.988947275985607	ENSGALG00000039724	RHOF	1	0		1	ENSGALG00000039724
MF	GO:0019001	guanyl nucleotide binding	1/147	244/8374	0.987547334353181	0.988947275985607	ENSGALG00000039724	RHOF	1	0		1	ENSGALG00000039724
MF	GO:0016491	oxidoreductase activity	2/147	362/8374	0.988947275985607	0.988947275985607	ENSGALG00000002988/ENSGALG00000043254	-/EPX	2	1	ENSGALG00000002988	1	ENSGALG00000043254
