# Supplementary material for: Transcriptomic and metabolomic analyses of the ovaries of Taihe black-bone silky fowls at the peak egg-laying and nesting period
Source: Front Genet. 2023 Oct 9;14:1222087. doi: 10.3389/fgene.2023.1222087 (PMC10591096; doi:10.3389/fgene.2023.1222087)
Supplement: Supplementary file 4 [file Table5.XLS]

Compound_ID	Name	Other_name(Kegg_name)	Formula	Molecular Weight	RT [min]	Kegg_ID	KEGG_pathway	HMDB_ID	Lipidmaps_ID	SuperClass(HMDB)	Class(HMDB)	SubClass(HMDB)	CATEGORY(Lipidmaps)	MAIN_CLASS(Lipidmaps)	SUB_CLASS(Lipidmaps)	mzCloud_Results	mzVault_Results	MassList_Results	m/z	neg_BC_17	neg_BC_18	neg_BC_20	neg_BC_21	neg_BC_23	neg_BC_24	neg_GC_9	neg_GC_10	neg_GC_11	neg_GC_12	neg_GC_14	neg_GC_16	FC	log2FC	Pvalue	ROC	VIP	Up.Down
Com_789_neg	L-Tyrosine methyl ester	L-Tyrosine methyl ester	C10 H13 N O3	195.08964	5.16	cpd:C03404	--	HMDB0029217	--	Organic acids and derivatives	Carboxylic acids and derivatives	Amino acids, peptides, and analogues	--	--	--	Full match	No results	Full match	194.08244	928069.5642391347	1666849.5776312323	5422135.662725266	1196670.211859751	2534284.0299445577	1172770.3617535748	224081.29558837926	443104.1902274374	947901.1301308097	700870.7188916714	273591.1779129566	932191.8900689576	3.66886196319483	1.8753326258291552	0.00690732298203112	0.944444444444444	2.1731352843216	up
Com_403_neg	DL-3,4-Dihydroxyphenyl glycol	--	C8 H10 O4	170.05771	2.205	--	--	--	--	--	--	--	--	--	--	No results	No results	Full match	169.05048	4054335.922768941	5893147.339067468	9382540.909312328	4393437.107529029	12375790.700969176	2406409.6367801847	688882.432686122	2493477.667859976	3036868.59531396	3410972.1698393933	578847.1911033348	2803427.097007318	2.95913430467935	1.5651751768622642	0.0190002190198294	0.888888888888889	1.98888028819107	up
Com_684_neg	4-Methylcatechol	4-Methylcatechol; 3,4-Dihydroxytoluene; 1,2-Dihydroxy-4-methylbenzene; 4-Methyl-1,2-benzenediol	C7 H8 O2	124.05252	5.169	cpd:C06730	map01100 Metabolic pathways	HMDB0000873	--	Benzenoids	Phenols	Benzenediols	--	--	--	Full match	No results	No results	123.04536	2131483.9277610206	3017742.0346824075	12391177.197717266	2523799.4666245114	8705355.78517645	2626006.553746088	327801.6519024374	1736316.9776974933	2641742.464081473	1787811.619289007	865680.3054249699	1836338.9339996676	3.4141601445806	1.7715307309999793	0.0227229076193689	0.916666666666667	1.93301841830828	up
Com_83_neg	LPC 20:4	--	C28 H50 N O7 P	589.33842	8.792	--	--	--	LMGP01050140	--	--	--	Glycerophospholipids [GP]	Glycerophosphocholines [GP01]	Monoacylglycerophosphocholines [GP0105]	No results	Invalid mass	No results	588.33105	367373927.93754363	573586897.6591654	845222241.3430679	557871165.93847	573655899.7648928	424834795.767544	328144989.76397836	368645529.0694482	485343113.59990543	383692818.3458794	250295565.44792265	401574066.1959579	1.50721505751075	0.5918852830726061	0.0251303531344403	0.861111111111111	1.92613248325094	up
Com_439_neg	4-Hydroxy-3-methylbenzoic acid	--	C8 H8 O3	152.04718	2.189	--	--	HMDB0004815	--	Benzenoids	Benzene and substituted derivatives	Benzoic acids and derivatives	--	--	--	No results	No results	Full match	151.03993	4129093.231792095	5861857.541768043	9542738.946366616	4225386.093622342	12389769.359371591	2482280.378311125	370398.330935679	2609677.601496104	3070628.146763843	3250442.079567891	1194998.732929875	2865092.9551857756	2.89128342702581	1.531710040403392	0.025690711406213	0.888888888888889	1.92603126818868	up
Com_824_neg	Lauric acid ethyl ester	--	C14 H28 O2	228.20893	9.491	--	--	HMDB0033788	--	Lipids and lipid-like molecules	Fatty Acyls	Fatty acid esters	--	--	--	Full match	No results	Full match	227.20168	35562501.11659227	40398620.003199615	38728386.52967807	54219528.13309136	52187731.541632004	36959373.25613668	32886616.152537227	38453305.78957738	38140134.685231864	33170651.9992319	21644634.93319771	27451983.67005527	1.34581349481351	0.42847849259987136	0.0271791572901245	0.888888888888889	1.89808321306317	up
Com_1067_neg	FAHFA (20:4/20:4)	--	C40 H62 O4	606.46302	9.954	--	--	--	--	--	--	--	--	--	--	No results	Full match	No results	605.45538	28171297.015259568	27841633.718025144	27882083.25819531	38915458.73876614	28740746.535508163	21801126.52065402	19337522.141419727	23904883.65486123	24565475.805857252	11176494.817310806	18229300.301877186	23501519.82214688	1.43604410008129	0.5221000541690825	0.0278006621622654	0.916666666666667	1.94749645972623	up
Com_66_neg	cis-5,8,11,14,17-Eicosapentaenoic acid	--	C20 H30 O2	302.22448	9.421	--	--	HMDB0001999	--	Lipids and lipid-like molecules	Fatty Acyls	Fatty acids and conjugates	--	--	--	Full match	No results	Full match	301.21738	156661926.83957684	376951235.1693514	400723193.09398896	574720030.3497967	280926198.63759947	422594288.77290696	170050873.86218345	165741907.37135637	256781574.04363498	230690607.88398555	166203629.75307128	213204922.11060262	1.83971530529425	0.879482527467926	0.0282547101350985	0.833333333333333	1.97534210847984	up
Com_1547_neg	FAHFA (20:3/22:5)	--	C42 H66 O4	634.49447	10.254	--	--	--	--	--	--	--	--	--	--	No results	Full match	No results	633.48718	1227088.3375370654	1196086.0313315697	1489574.8693071876	2619271.165237037	2314262.2339883856	4442100.089274776	1003241.0967500771	1120635.786296441	1195584.7653245055	213174.0326196201	1141149.4412207662	955881.9043037231	2.36042072543352	1.2390440309425648	0.0308007117627069	1	2.04981802307737	up
Com_57_neg	Glycerophospho-N-palmitoyl ethanolamine	--	C21 H44 N O7 P	453.28566	9.311	--	--	--	--	--	--	--	--	--	--	Full match	Full match	Full match	452.27841	595352640.7428674	147678784.034129	134587429.0150259	164280571.25374037	228357375.16368482	97814642.96732941	572651886.0601375	521467197.10188156	417878203.0565736	276201782.19432354	216687799.31684217	738102171.5947666	0.498752063374512	-1.0036052850029689	0.0317741387045269	0.833333333333333	1.92457682184178	down
Com_419_neg	LPC 20:3	--	C28 H52 N O7 P	591.35423	9.136	--	--	--	LMGP01050139	--	--	--	Glycerophospholipids [GP]	Glycerophosphocholines [GP01]	Monoacylglycerophosphocholines [GP0105]	No results	Invalid mass	No results	590.34686	10862190.658273531	25890143.023178734	46152829.056338295	20550103.816023607	26622030.79899953	25237582.05757937	12355392.134211922	6239844.507757469	25223629.4609808	5649160.928628647	9406087.284132995	18095769.65416787	2.01786557806391	1.0128300712134246	0.0340925269767547	0.888888888888889	1.8398733098147	up
Com_1501_neg	3-(3,4-Dihydroxyphenyl)-2-Methylalanine	--	C10 H13 N O4	211.08446	3.874	--	--	--	--	--	--	--	--	--	--	No results	No results	Full match	192.06668	1093857.6376368492	2044138.743273161	2872335.5133266966	1223528.867339716	1584344.0491484648	918056.3611212841	512885.8357481125	630538.6104141319	964193.1277864885	1433189.4489513717	420426.72234845563	1305238.6544223325	1.84872537686794	0.8865309322292341	0.0398127045844742	0.805555555555556	1.79626013707474	up
Com_6493_neg	2-{1-[2-(4-benzhydrylpiperazino)-2-oxoethyl]cyclopentyl}acetic acid	--	C26 H32 N2 O3	420.23628	10.245	--	--	--	--	--	--	--	--	--	--	Invalid mass	No results	No results	419.22858	791775.5581767579	1744654.4316314815	1602316.1965635924	1922093.9489440387	1283031.82643054	1541265.3249582055	919772.403887195	1227654.3995894261	1079687.305574314	912879.6881825333	737361.3047321138	1151705.502083264	1.47371835684282	0.5594608365020397	0.0417643120536274	0.861111111111111	1.80432911809609	up
Com_372_neg	LPC 22:4	--	C30 H54 N O7 P	617.36983	9.435	--	--	--	LMGP01050124	--	--	--	Glycerophospholipids [GP]	Glycerophosphocholines [GP01]	Monoacylglycerophosphocholines [GP0105]	No results	Invalid mass	No results	616.36249	23389945.994093634	59896150.93058523	39342631.2917918	45339222.8882472	40959198.642210014	51445242.35331671	25445943.870825347	34982701.0163658	36962626.029841885	26679726.50907287	26329141.415086534	11362259.32460626	1.60959774986382	0.6867001934428464	0.0458563975291421	0.861111111111111	1.78760692315014	up
