# Supplementary material for: Transcriptomic and metabolomic analyses of the ovaries of Taihe black-bone silky fowls at the peak egg-laying and nesting period
Source: Front Genet. 2023 Oct 9;14:1222087. doi: 10.3389/fgene.2023.1222087 (PMC10591096; doi:10.3389/fgene.2023.1222087)
Supplement: Supplementary file 5 [file Table3.XLS]

KEGGID	Description	GeneRatio	BgRatio	pvalue	padj	geneID	geneName	keggID	Count	Up	Up_Gene_id	Down	Down_Gene_id
gga04060	Cytokine-cytokine receptor interaction	12/76	206/5179	3.73533716244036e-05	0.00204327816911754	ENSGALG00000043603/ENSGALG00000015235/ENSGALG00000053788/ENSGALG00000006318/ENSGALG00000035733/ENSGALG00000002329/ENSGALG00000006415/ENSGALG00000011668/ENSGALG00000016788/ENSGALG00000055023/ENSGALG00000023822/ENSGALG00000038069	CCL5/XCL1/TNFSF8/IL21R/CCR7/CCL1/CD40LG/IL8L1/IL18RAP/-/IL5/CCR8	gga:417465/gga:395914/gga:378930/gga:416586/gga:428315/gga:395552/gga:395485/gga:395872/gga:101750396/gga:107049247/gga:474360/gga:420718	12	1	ENSGALG00000055023	11	ENSGALG00000043603/ENSGALG00000015235/ENSGALG00000053788/ENSGALG00000006318/ENSGALG00000035733/ENSGALG00000002329/ENSGALG00000006415/ENSGALG00000011668/ENSGALG00000016788/ENSGALG00000023822/ENSGALG00000038069
gga04080	Neuroactive ligand-receptor interaction	15/76	325/5179	5.67577269199318e-05	0.00204327816911754	ENSGALG00000003212/ENSGALG00000044661/ENSGALG00000026011/ENSGALG00000009395/ENSGALG00000001299/ENSGALG00000008490/ENSGALG00000023379/ENSGALG00000043860/ENSGALG00000050064/ENSGALG00000023521/ENSGALG00000053770/ENSGALG00000040035/ENSGALG00000005936/ENSGALG00000037841/ENSGALG00000013548	TSPO2/-/GALR1/GLRB/GIP/TRH/F2RL2/PGR2/3/-/ADRA2A/-/ADRB2/AGTR2/GRM7/GZMA	gga:419914/gga:426049/gga:428512/gga:422411/gga:419989/gga:414344/gga:768449/gga:423134/gga:430981/gga:428980/gga:769106/gga:427623/gga:428708/gga:416112/gga:395108	15	2	ENSGALG00000023379/ENSGALG00000023521	13	ENSGALG00000003212/ENSGALG00000044661/ENSGALG00000026011/ENSGALG00000009395/ENSGALG00000001299/ENSGALG00000008490/ENSGALG00000043860/ENSGALG00000050064/ENSGALG00000053770/ENSGALG00000040035/ENSGALG00000005936/ENSGALG00000037841/ENSGALG00000013548
gga04261	Adrenergic signaling in cardiomyocytes	5/76	125/5179	0.0357790263879008	0.738667966190575	ENSGALG00000005448/ENSGALG00000054166/ENSGALG00000040035/ENSGALG00000031170/ENSGALG00000005936	MYL3/CACNG7/ADRB2/ADCY1/AGTR2	gga:396067/gga:107050634/gga:427623/gga:420788/gga:428708	5	2	ENSGALG00000005448/ENSGALG00000054166	3	ENSGALG00000040035/ENSGALG00000031170/ENSGALG00000005936
gga04512	ECM-receptor interaction	4/76	93/5179	0.0469266833634984	0.738667966190575	novel.535/ENSGALG00000015970/ENSGALG00000043143/ENSGALG00000035854	-/COL9A1/-/-	gga:428448/gga:771873/gga:101748153/gga:428448	4	1	ENSGALG00000043143	3	novel.535/ENSGALG00000015970/ENSGALG00000035854
gga00030	Pentose phosphate pathway	2/76	25/5179	0.0512963865410122	0.738667966190575	ENSGALG00000016724/ENSGALG00000012613	RGN/FBP1	gga:395480/gga:395218	2	2	ENSGALG00000016724/ENSGALG00000012613	0
gga00240	Pyrimidine metabolism	3/76	62/5179	0.0620348055630506	0.744417666756607	ENSGALG00000013073/ENSGALG00000028982/ENSGALG00000015833	UPP1/CMPK2/NT5E	gga:420942/gga:421921/gga:421833	3	1	ENSGALG00000028982	2	ENSGALG00000013073/ENSGALG00000015833
gga00500	Starch and sucrose metabolism	2/76	35/5179	0.0927173890845702	0.820920048466195	ENSGALG00000016655/ENSGALG00000013265	GYG2/GYS2	gga:418660/gga:418201	2	0		2	ENSGALG00000016655/ENSGALG00000013265
gga00350	Tyrosine metabolism	2/76	36/5179	0.0972700071775443	0.820920048466195	ENSGALG00000053690/ENSGALG00000013094	PNMT/DDC	gga:100858738/gga:420947	2	1	ENSGALG00000053690	1	ENSGALG00000013094
gga05164	Influenza A	4/76	134/5179	0.133042337705851	0.820920048466195	ENSGALG00000007171/ENSGALG00000043603/ENSGALG00000034124/ENSGALG00000011668	-/CCL5/NLRP3/IL8L1	gga:416633/gga:417465/gga:423021/gga:395872	4	1	ENSGALG00000034124	3	ENSGALG00000007171/ENSGALG00000043603/ENSGALG00000011668
gga00053	Ascorbate and aldarate metabolism	1/76	10/5179	0.137537336156483	0.820920048466195	ENSGALG00000016724	RGN	gga:395480	1	1	ENSGALG00000016724	0
gga00230	Purine metabolism	4/76	137/5179	0.140959810701794	0.820920048466195	ENSGALG00000015373/ENSGALG00000015833/ENSGALG00000031170/ENSGALG00000006626	PDE6B/NT5E/ADCY1/PDE6C	gga:395092/gga:421833/gga:420788/gga:395834	4	1	ENSGALG00000006626	3	ENSGALG00000015373/ENSGALG00000015833/ENSGALG00000031170
gga04510	Focal adhesion	5/76	209/5179	0.191507490319916	0.820920048466195	novel.535/ENSGALG00000034605/ENSGALG00000015970/ENSGALG00000043143/ENSGALG00000035854	-/-/COL9A1/-/-	gga:428448/gga:428837/gga:771873/gga:101748153/gga:428448	5	1	ENSGALG00000043143	4	novel.535/ENSGALG00000034605/ENSGALG00000015970/ENSGALG00000035854
gga04672	Intestinal immune network for IgA production	2/76	55/5179	0.192834476956403	0.820920048466195	ENSGALG00000006415/ENSGALG00000023822	CD40LG/IL5	gga:395485/gga:474360	2	0		2	ENSGALG00000006415/ENSGALG00000023822
gga01200	Carbon metabolism	3/76	105/5179	0.199343576031904	0.820920048466195	ENSGALG00000002988/ENSGALG00000016724/ENSGALG00000012613	-/RGN/FBP1	gga:424381/gga:395480/gga:395218	3	3	ENSGALG00000002988/ENSGALG00000016724/ENSGALG00000012613	0
gga00983	Drug metabolism - other enzymes	2/76	60/5179	0.219759015377718	0.820920048466195	ENSGALG00000043254/ENSGALG00000013073	EPX/UPP1	gga:417467/gga:420942	2	0		2	ENSGALG00000043254/ENSGALG00000013073
gga00360	Phenylalanine metabolism	1/76	17/5179	0.222529426996458	0.820920048466195	ENSGALG00000013094	DDC	gga:420947	1	0		1	ENSGALG00000013094
gga00511	Other glycan degradation	1/76	18/5179	0.233976107265399	0.820920048466195	ENSGALG00000001615	MAN2C1	gga:415306	1	1	ENSGALG00000001615	0
gga04260	Cardiac muscle contraction	2/76	68/5179	0.263400723442936	0.820920048466195	ENSGALG00000005448/ENSGALG00000054166	MYL3/CACNG7	gga:396067/gga:107050634	2	2	ENSGALG00000005448/ENSGALG00000054166	0
gga04514	Cell adhesion molecules (CAMs)	3/76	124/5179	0.273627441021812	0.820920048466195	ENSGALG00000006415/ENSGALG00000015737/ENSGALG00000031122	CD40LG/NCAM2/NTNG1	gga:395485/gga:427968/gga:424336	3	0		3	ENSGALG00000006415/ENSGALG00000015737/ENSGALG00000031122
gga04910	Insulin signaling pathway	3/76	125/5179	0.277639196141053	0.820920048466195	ENSGALG00000013265/ENSGALG00000001828/ENSGALG00000012613	GYS2/-/FBP1	gga:418201/gga:771172/gga:395218	3	1	ENSGALG00000012613	2	ENSGALG00000013265/ENSGALG00000001828
gga00340	Histidine metabolism	1/76	22/5179	0.278123076263899	0.820920048466195	ENSGALG00000023436	HDC	gga:415454	1	0		1	ENSGALG00000023436
gga04744	Phototransduction	1/76	22/5179	0.278123076263899	0.820920048466195	ENSGALG00000015373	PDE6B	gga:395092	1	0		1	ENSGALG00000015373
gga04621	NOD-like receptor signaling pathway	3/76	126/5179	0.281657295032565	0.820920048466195	ENSGALG00000043603/ENSGALG00000034124/ENSGALG00000011668	CCL5/NLRP3/IL8L1	gga:417465/gga:423021/gga:395872	3	1	ENSGALG00000034124	2	ENSGALG00000043603/ENSGALG00000011668
gga00515	Mannose type O-glycan biosynthesis	1/76	23/5179	0.288761557203194	0.820920048466195	ENSGALG00000001611	B3GAT1	gga:373949	1	0		1	ENSGALG00000001611
gga00563	Glycosylphosphatidylinositol (GPI)-anchor biosynthesis	1/76	23/5179	0.288761557203194	0.820920048466195	ENSGALG00000030789	PGAP1	gga:424054	1	0		1	ENSGALG00000030789
gga04620	Toll-like receptor signaling pathway	2/76	79/5179	0.323441238330595	0.820920048466195	ENSGALG00000043603/ENSGALG00000011668	CCL5/IL8L1	gga:417465/gga:395872	2	0		2	ENSGALG00000043603/ENSGALG00000011668
gga00512	Mucin type O-glycan biosynthesis	1/76	28/5179	0.339676685352919	0.820920048466195	ENSGALG00000009452	GALNT16	gga:423263	1	1	ENSGALG00000009452	0
gga04916	Melanogenesis	2/76	88/5179	0.371723374587959	0.820920048466195	ENSGALG00000031170/ENSGALG00000043009	ADCY1/WNT1	gga:420788/gga:396160	2	0		2	ENSGALG00000031170/ENSGALG00000043009
gga00982	Drug metabolism - cytochrome P450	1/76	33/5179	0.386991521094615	0.820920048466195	ENSGALG00000010402	HPGDS	gga:395863	1	1	ENSGALG00000010402	0
gga04350	TGF-beta signaling pathway	2/76	94/5179	0.403180149672806	0.820920048466195	ENSGALG00000026137/ENSGALG00000055023	CDKN2B/-	gga:395076/gga:107049247	2	2	ENSGALG00000026137/ENSGALG00000055023	0
gga00760	Nicotinate and nicotinamide metabolism	1/76	35/5179	0.404966288688018	0.820920048466195	ENSGALG00000015833	NT5E	gga:421833	1	0		1	ENSGALG00000015833
gga04933	AGE-RAGE signaling pathway in diabetic complications	2/76	95/5179	0.408354261125895	0.820920048466195	ENSGALG00000005619/ENSGALG00000011668	F3/IL8L1	gga:429084/gga:395872	2	1	ENSGALG00000005619	1	ENSGALG00000011668
gga00980	Metabolism of xenobiotics by cytochrome P450	1/76	37/5179	0.422420730122997	0.820920048466195	ENSGALG00000010402	HPGDS	gga:395863	1	1	ENSGALG00000010402	0
gga00051	Fructose and mannose metabolism	1/76	38/5179	0.430957491015772	0.820920048466195	ENSGALG00000012613	FBP1	gga:395218	1	1	ENSGALG00000012613	0
gga04623	Cytosolic DNA-sensing pathway	1/76	38/5179	0.430957491015772	0.820920048466195	ENSGALG00000043603	CCL5	gga:417465	1	0		1	ENSGALG00000043603
gga00260	Glycine, serine and threonine metabolism	1/76	40/5179	0.4476591875743	0.820920048466195	ENSGALG00000002988	-	gga:424381	1	1	ENSGALG00000002988	0
gga00380	Tryptophan metabolism	1/76	40/5179	0.4476591875743	0.820920048466195	ENSGALG00000013094	DDC	gga:420947	1	0		1	ENSGALG00000013094
gga00270	Cysteine and methionine metabolism	1/76	43/5179	0.471808684135075	0.820920048466195	ENSGALG00000002988	-	gga:424381	1	1	ENSGALG00000002988	0
gga00514	Other types of O-glycan biosynthesis	1/76	43/5179	0.471808684135075	0.820920048466195	ENSGALG00000009452	GALNT16	gga:423263	1	1	ENSGALG00000009452	0
gga00480	Glutathione metabolism	1/76	46/5179	0.494915605381149	0.820920048466195	ENSGALG00000010402	HPGDS	gga:395863	1	1	ENSGALG00000010402	0
gga00590	Arachidonic acid metabolism	1/76	51/5179	0.531230146660227	0.820920048466195	ENSGALG00000010402	HPGDS	gga:395863	1	1	ENSGALG00000010402	0
gga04371	Apelin signaling pathway	2/76	121/5179	0.534325952295087	0.820920048466195	ENSGALG00000005448/ENSGALG00000031170	MYL3/ADCY1	gga:396067/gga:420788	2	1	ENSGALG00000005448	1	ENSGALG00000031170
gga00010	Glycolysis / Gluconeogenesis	1/76	54/5179	0.551769064297493	0.820920048466195	ENSGALG00000012613	FBP1	gga:395218	1	1	ENSGALG00000012613	0
gga04142	Lysosome	2/76	125/5179	0.552064490704566	0.820920048466195	ENSGALG00000044661/ENSGALG00000039673	-/GALNS	gga:426049/gga:771433	2	1	ENSGALG00000039673	1	ENSGALG00000044661
gga04810	Regulation of actin cytoskeleton	3/76	197/5179	0.557435009915781	0.820920048466195	ENSGALG00000034605/ENSGALG00000010770/ENSGALG00000027791	-/SCIN/FGF23	gga:428837/gga:420588/gga:428104	3	0		3	ENSGALG00000034605/ENSGALG00000010770/ENSGALG00000027791
gga04622	RIG-I-like receptor signaling pathway	1/76	55/5179	0.558416001100106	0.820920048466195	ENSGALG00000011668	IL8L1	gga:395872	1	0		1	ENSGALG00000011668
gga04270	Vascular smooth muscle contraction	2/76	127/5179	0.560757811971394	0.820920048466195	ENSGALG00000011889/ENSGALG00000031170	-/ADCY1	gga:423518/gga:420788	2	1	ENSGALG00000011889	1	ENSGALG00000031170
gga05132	Salmonella infection	3/76	200/5179	0.567839885519884	0.820920048466195	ENSGALG00000034124/ENSGALG00000011668/ENSGALG00000040869	NLRP3/IL8L1/-	gga:423021/gga:395872/gga:100858984	3	2	ENSGALG00000034124/ENSGALG00000040869	1	ENSGALG00000011668
gga00310	Lysine degradation	1/76	57/5179	0.571419406355554	0.820920048466195	ENSGALG00000005351	PRDM6	gga:426800	1	0		1	ENSGALG00000005351
gga04217	Necroptosis	2/76	131/5179	0.577789000304701	0.820920048466195	ENSGALG00000032645/ENSGALG00000034124	H2A-VIII/NLRP3	gga:404299/gga:423021	2	2	ENSGALG00000032645/ENSGALG00000034124	0
gga04020	Calcium signaling pathway	3/76	204/5179	0.581485034330221	0.820920048466195	ENSGALG00000043860/ENSGALG00000040035/ENSGALG00000031170	PGR2/3/ADRB2/ADCY1	gga:423134/gga:427623/gga:420788	3	0		3	ENSGALG00000043860/ENSGALG00000040035/ENSGALG00000031170
gga01230	Biosynthesis of amino acids	1/76	61/5179	0.596302997818707	0.825650304672056	ENSGALG00000002988	-	gga:424381	1	1	ENSGALG00000002988	0
gga00561	Glycerolipid metabolism	1/76	63/5179	0.608204571194451	0.826240172188689	ENSGALG00000016412	MBOAT2	gga:421925	1	0		1	ENSGALG00000016412
gga04218	Cellular senescence	2/76	147/5179	0.641130910007981	0.854841213343975	ENSGALG00000026137/ENSGALG00000011668	CDKN2B/IL8L1	gga:395076/gga:395872	2	1	ENSGALG00000026137	1	ENSGALG00000011668
gga04145	Phagosome	2/76	151/5179	0.655772907705216	0.85846635190501	ENSGALG00000043254/ENSGALG00000027765	EPX/-	gga:417467/gga:771876	2	0		2	ENSGALG00000043254/ENSGALG00000027765
gga04914	Progesterone-mediated oocyte maturation	1/76	79/5179	0.691748320120704	0.87688630693095	ENSGALG00000031170	ADCY1	gga:420788	1	0		1	ENSGALG00000031170
gga04912	GnRH signaling pathway	1/76	83/5179	0.709721053727148	0.87688630693095	ENSGALG00000031170	ADCY1	gga:420788	1	0		1	ENSGALG00000031170
gga04012	ErbB signaling pathway	1/76	84/5179	0.71405017458993	0.87688630693095	ENSGALG00000034605	-	gga:428837	1	0		1	ENSGALG00000034605
gga04540	Gap junction	1/76	86/5179	0.72251816400087	0.87688630693095	ENSGALG00000031170	ADCY1	gga:420788	1	0		1	ENSGALG00000031170
gga04625	C-type lectin receptor signaling pathway	1/76	88/5179	0.730738589109125	0.87688630693095	ENSGALG00000034124	NLRP3	gga:423021	1	1	ENSGALG00000034124	0
gga04010	MAPK signaling pathway	3/76	271/5179	0.768456364934528	0.885998197588458	ENSGALG00000051055/ENSGALG00000054166/ENSGALG00000027791	MAPK8IP2/CACNG7/FGF23	gga:107050884/gga:107050634/gga:428104	3	1	ENSGALG00000054166	2	ENSGALG00000051055/ENSGALG00000027791
gga00564	Glycerophospholipid metabolism	1/76	100/5179	0.775248422889901	0.885998197588458	ENSGALG00000016412	MBOAT2	gga:421925	1	0		1	ENSGALG00000016412
gga04114	Oocyte meiosis	1/76	100/5179	0.775248422889901	0.885998197588458	ENSGALG00000031170	ADCY1	gga:420788	1	0		1	ENSGALG00000031170
gga00190	Oxidative phosphorylation	1/76	116/5179	0.823484358371538	0.916565344029071	ENSGALG00000036229	ND4	gga:39116916	1	1	ENSGALG00000036229	0
gga04110	Cell cycle	1/76	119/5179	0.831316114845082	0.916565344029071	ENSGALG00000026137	CDKN2B	gga:395076	1	1	ENSGALG00000026137	0
gga04068	FoxO signaling pathway	1/76	125/5179	0.845965128753231	0.916565344029071	ENSGALG00000026137	CDKN2B	gga:395076	1	1	ENSGALG00000026137	0
gga04150	mTOR signaling pathway	1/76	142/5179	0.880992490678034	0.916565344029071	ENSGALG00000043009	WNT1	gga:396160	1	0		1	ENSGALG00000043009
gga04310	Wnt signaling pathway	1/76	146/5179	0.888016111976574	0.916565344029071	ENSGALG00000043009	WNT1	gga:396160	1	0		1	ENSGALG00000043009
gga05168	Herpes simplex virus 1 infection	1/76	151/5179	0.896222728824879	0.916565344029071	ENSGALG00000043603	CCL5	gga:417465	1	0		1	ENSGALG00000043603
gga04530	Tight junction	1/76	153/5179	0.899336586134164	0.916565344029071	ENSGALG00000042992	-	gga:424890	1	0		1	ENSGALG00000042992
gga04141	Protein processing in endoplasmic reticulum	1/76	156/5179	0.903835269806445	0.916565344029071	ENSGALG00000051041	-	gga:396014	1	0		1	ENSGALG00000051041
gga04144	Endocytosis	1/76	233/5179	0.970538734804675	0.970538734804675	ENSGALG00000034085	-	gga:769389	1	0		1	ENSGALG00000034085
