# Supplementary material for: Transcriptomic and metabolomic analyses of the ovaries of Taihe black-bone silky fowls at the peak egg-laying and nesting period
Source: Front Genet. 2023 Oct 9;14:1222087. doi: 10.3389/fgene.2023.1222087 (PMC10591096; doi:10.3389/fgene.2023.1222087)
Supplement: Supplementary file 6 [file Table6.XLSX]

## Sheet: Sheet1
metabolite	Gene	corr	pvalue
LPC 20:4	ENSGALG00000002988	0.840364	0.0361912
LPC 20:4	ENSGALG00000042257	0.858408	0.0286531
LPC 20:4	ENSGALG00000007038	0.874241	0.0227286
LPC 20:4	novel.1036	0.834436	0.038848
LPC 20:4	ENSGALG00000052452	0.847607	0.0330659
LPC 20:4	ENSGALG00000047620	0.919145	0.0095421
LPC 20:4	ENSGALG00000007098	0.808828	0.051327
LPC 20:4	novel.180	0.938829	0.00549837
LPC 20:4	ENSGALG00000051457	0.875295	0.0223574
LPC 20:4	novel.186	0.865536	0.0259054
LPC 20:4	ENSGALG00000008888	0.803834	0.0539474
LPC 20:4	ENSGALG00000041948	0.834032	0.0390323
LPC 20:4	ENSGALG00000020320	0.853595	0.0305827
LPC 20:4	ENSGALG00000004360	0.951717	0.00344064
LPC 20:4	ENSGALG00000053690	0.81995	0.0457086
LPC 20:4	ENSGALG00000036616	-0.9263	0.00794745
LPC 20:4	ENSGALG00000009452	0.871396	0.023745
LPC 20:4	ENSGALG00000054783	0.967415	0.00157534
LPC 20:4	ENSGALG00000014258	-0.818912	0.0462199
LPC 20:4	ENSGALG00000038532	0.882131	0.020021
LPC 20:4	ENSGALG00000034860	-0.8543	0.0302963
LPC 20:4	ENSGALG00000039673	0.888626	0.0179156
LPC 20:4	ENSGALG00000009042	0.84421	0.034515
LPC 20:4	ENSGALG00000037841	-0.880574	0.0205423
LPC 20:4	ENSGALG00000033535	0.884318	0.0192995
LPC 20:4	ENSGALG00000049051	0.87995	0.0207529
LPC 20:4	novel.480	0.885005	0.0190754
Bisphenol A	ENSGALG00000011270	-0.850533	0.0318409
Bisphenol A	ENSGALG00000051055	-0.939611	0.0053601
Bisphenol A	ENSGALG00000044661	-0.802421	0.0546999
Bisphenol A	ENSGALG00000054746	-0.898199	0.0150176
Bisphenol A	ENSGALG00000043603	-0.862386	0.0271035
Bisphenol A	ENSGALG00000013073	-0.858921	0.0284508
Bisphenol A	ENSGALG00000039411	-0.919809	0.00938801
Bisphenol A	ENSGALG00000053788	-0.808835	0.0513229
Bisphenol A	ENSGALG00000015373	-0.921932	0.00890399
Bisphenol A	ENSGALG00000009415	-0.829401	0.0411733
Bisphenol A	ENSGALG00000031978	-0.831344	0.0402684
Bisphenol A	ENSGALG00000002329	-0.909684	0.0118671
Bisphenol A	novel.103	0.865808	0.0258029
Bisphenol A	ENSGALG00000040493	0.904154	0.0133393
Bisphenol A	novel.574	-0.936358	0.00594655
Bisphenol A	ENSGALG00000008447	-0.810038	0.0507009
Bisphenol A	ENSGALG00000000505	-0.943999	0.00461639
Bisphenol A	ENSGALG00000006415	-0.91072	0.0116005
Bisphenol A	ENSGALG00000030554	-0.832374	0.0397927
Bisphenol A	ENSGALG00000015737	-0.85513	0.0299606
Bisphenol A	ENSGALG00000048390	-0.842468	0.0352699
Bisphenol A	ENSGALG00000007546	-0.92197	0.00889554
Bisphenol A	ENSGALG00000008660	-0.862688	0.0269874
Bisphenol A	ENSGALG00000049483	-0.840982	0.0359198
Bisphenol A	ENSGALG00000035690	-0.802923	0.0544319
Bisphenol A	ENSGALG00000041611	-0.854633	0.0301614
Bisphenol A	novel.1391	0.858319	0.0286883
Bisphenol A	ENSGALG00000001181	-0.820591	0.0453938
Bisphenol A	ENSGALG00000051130	-0.877285	0.0216646
Bisphenol A	ENSGALG00000047395	-0.894676	0.0160554
Bisphenol A	ENSGALG00000006600	-0.948795	0.00386579
Bisphenol A	ENSGALG00000030789	-0.850655	0.0317903
Bisphenol A	ENSGALG00000014690	-0.937295	0.00577451
Bisphenol A	ENSGALG00000003713	-0.830571	0.0406274
Bisphenol A	ENSGALG00000038069	-0.911652	0.0113633
Bisphenol A	ENSGALG00000008181	0.837502	0.0374628
Bisphenol A	ENSGALG00000051008	-0.970136	0.00132451
Bisphenol A	ENSGALG00000015015	-0.849681	0.0321953
Bisphenol A	novel.1732	-0.906107	0.0128099
Cortisol	ENSGALG00000050829	0.836053	0.0381147
Cortisol	ENSGALG00000019552	0.810843	0.0502867
Cortisol	ENSGALG00000046904	0.939397	0.00539776
Cortisol	ENSGALG00000050856	0.939036	0.0054616
Cortisol	ENSGALG00000002988	0.947765	0.00402153
Cortisol	ENSGALG00000042257	0.957018	0.00273145
Cortisol	ENSGALG00000007038	0.979084	0.000651642
Cortisol	novel.1036	0.963917	0.00192947
Cortisol	ENSGALG00000052452	0.925612	0.0080946
Cortisol	ENSGALG00000047620	0.961932	0.0021462
Cortisol	ENSGALG00000007098	0.910141	0.0117493
Cortisol	ENSGALG00000050618	0.909343	0.0119554
Cortisol	ENSGALG00000047455	0.884949	0.0190936
Cortisol	ENSGALG00000013575	0.870045	0.0242352
Cortisol	novel.180	0.899878	0.0145349
Cortisol	ENSGALG00000051457	0.928293	0.00752847
Cortisol	ENSGALG00000011889	0.833175	0.0394246
Cortisol	ENSGALG00000014616	0.885671	0.0188595
Cortisol	novel.939	-0.831479	0.0402059
Cortisol	novel.1336	0.813883	0.0487357
Cortisol	ENSGALG00000040493	0.83714	0.0376253
Cortisol	ENSGALG00000009567	0.944488	0.00453683
Cortisol	novel.186	0.908325	0.0122212
Cortisol	ENSGALG00000005448	0.919711	0.00941074
Cortisol	ENSGALG00000016724	0.839671	0.0364973
Cortisol	ENSGALG00000008888	0.950395	0.00362995
Cortisol	ENSGALG00000036956	0.869733	0.0243491
Cortisol	ENSGALG00000051488	0.811846	0.0497725
Cortisol	ENSGALG00000028451	0.884332	0.0192947
Cortisol	ENSGALG00000010770	-0.905229	0.0130466
Cortisol	ENSGALG00000054108	0.847975	0.0329105
Cortisol	ENSGALG00000004360	0.887781	0.0181831
Cortisol	novel.1701	0.828143	0.0417642
Cortisol	ENSGALG00000035007	0.808098	0.0517061
Cortisol	ENSGALG00000032410	0.845024	0.0341653
Cortisol	ENSGALG00000048749	0.892546	0.0166991
Cortisol	ENSGALG00000053690	0.968503	0.00147244
Cortisol	ENSGALG00000036616	-0.883937	0.0194243
Cortisol	ENSGALG00000031122	-0.829931	0.0409256
Cortisol	ENSGALG00000009452	0.821236	0.0450786
Cortisol	ENSGALG00000054783	0.941461	0.00503991
Cortisol	novel.1618	0.88724	0.0183555
Cortisol	ENSGALG00000034282	0.894365	0.0161488
Cortisol	ENSGALG00000050656	0.842639	0.0351953
Cortisol	ENSGALG00000014258	-0.869517	0.0244278
Cortisol	ENSGALG00000013911	0.817232	0.0470537
Cortisol	ENSGALG00000009875	0.851179	0.0315734
Cortisol	ENSGALG00000035624	-0.885264	0.0189912
Cortisol	ENSGALG00000034860	-0.830089	0.0408519
Cortisol	ENSGALG00000012613	0.959463	0.00243155
Cortisol	ENSGALG00000029659	-0.821988	0.0447121
Cortisol	ENSGALG00000039673	0.983828	0.000390173
Cortisol	ENSGALG00000030789	-0.80215	0.0548445
Cortisol	ENSGALG00000017828	0.921723	0.00895107
Cortisol	ENSGALG00000052649	0.858374	0.0286666
Cortisol	ENSGALG00000037841	-0.920401	0.00925193
Cortisol	ENSGALG00000033535	0.958028	0.00260546
Cortisol	ENSGALG00000049051	0.854921	0.0300449
