# Supplementary material for: Transcriptomic and metabolomic analyses of the ovaries of Taihe black-bone silky fowls at the peak egg-laying and nesting period
Source: Front Genet. 2023 Oct 9;14:1222087. doi: 10.3389/fgene.2023.1222087 (PMC10591096; doi:10.3389/fgene.2023.1222087)
Supplement: Supplementary file 7 [file Table7.XLS]

sample	library	raw_reads	raw_bases	clean_reads	clean_bases	error_rate	Q20	Q30	GC_pct
GC9	FRAS220043884-1r	47304680	7.1G	43650052	6.55G	0.03	96.95	92.21	50.97
GC10	FRAS220043885-1r	43973992	6.6G	40910080	6.14G	0.03	97.21	92.76	50.4
GC11	FRAS220043886-1r	46869756	7.03G	43034208	6.46G	0.03	97.21	92.76	50.44
GC12	FRAS220043887-1r	49189518	7.38G	45234226	6.79G	0.03	97.14	92.61	50.54
BC17	FRAS220043890-1r	44816172	6.72G	40951776	6.14G	0.03	97.05	92.5	50.72
BC18	FRAS220043891-1r	47469898	7.12G	43581552	6.54G	0.03	97.23	92.8	50.35
BC20	FRAS220043892-1r	45757840	6.86G	41771788	6.27G	0.03	97.07	92.48	51.06
BC21	FRAS220043893-1r	46001608	6.9G	43549230	6.53G	0.03	96.82	91.94	50.82
